# Supplementary material for: Benzyl­ammonium tetra­fluoro­borate 18-crown-6 clathrate
Source: Acta Crystallogr Sect E Struct Rep Online. 2010 Jun 9;66(Pt 7):o1618. doi: 10.1107/S1600536810021392 (PMC3007038; doi:10.1107/S1600536810021392)
Supplement: Supplementary file 1 [file e-66-o1618-sup1.cif]

##############################################################################
###                                                                        ###
###        Electronic paper (Acta Crystallographica Section E)             ###
###                                                                        ###
##############################################################################
#                                                                            #
# This CIF contains the data in a paper accepted for publication in Acta     #
# Crystallographica Section E. It conforms to the requirements of Notes      #
# for Authors for Section E, and has been peer reviewed under the auspices   #
# of the IUCr Commission on Journals.                                        #
#                                                                            #
# Full details of the Crystallographic Information File format               #
# are given in the paper "The Crystallographic Information File (CIF):       #
# a New Standard Archive File for Crystallography" by S. R. Hall, F. H.      #
# Allen and I. D. Brown [Acta Cryst. (1991), A47, 655-685].                  #
#                                                                            #
# The current version of the core CIF dictionary is obtainable from          #
# ftp://ftp.iucr.org/pub/cif_core.dic. The current version number is 2.4.    #
#                                                                            #
# Software is freely available for graphical display of the structure(s) in  #
# this CIF.  For information consult the CIF home page http://www.iucr.org/  #
# cif/home.html                                                              #
#                                                                            #
# This file may be used for bona fide research purposes within the           #
# scientific community so long as proper attribution is given to the journal # 
# article from which it was obtained.                                        #
#                                                                            #
##############################################################################
                                             
data_I
_audit_creation_method     SHELXL-97
_chemical_name_systematic
;
Benzylammonium tetrafluoroborate 1,4,7,10,13,16-hexaoxacyclooctadecane
solvate
;
_chemical_name_common
;
Benzylammonium tetrafluoroborate 18-crown-6 clathrate
;
_chemical_formula_moiety     'C7 H10 N +, B F4 -, C12 H24 O6'
_chemical_formula_sum     'C19 H34 B F4 N O6'
_chemical_formula_iupac     'C7 H10 N +, B F4 -, C12 H24 O6'
_chemical_formula_weight     459.28
_chemical_melting_point     ?
_symmetry_cell_setting     triclinic
_symmetry_space_group_name_H-M     'P -1'
_symmetry_space_group_name_Hall     '-P 1'
loop_
    _symmetry_equiv_pos_as_xyz
    'x, y, z'
    '-x, -y, -z'
_cell_length_a     9.281(6)
_cell_length_b     10.673(6)
_cell_length_c     11.863(7)
_cell_angle_alpha     76.418(16)
_cell_angle_beta     86.244(17)
_cell_angle_gamma     78.274(15)
_cell_volume     1118.2(12)
_cell_formula_units_Z     2
_cell_measurement_reflns_used     2953
_cell_measurement_theta_min     2.8802
_cell_measurement_theta_max     27.4894
_cell_measurement_temperature     293(2)
_exptl_crystal_description     'Prism'
_exptl_crystal_colour     'Colorless'
_exptl_crystal_size_max     0.4000
_exptl_crystal_size_mid     0.3000
_exptl_crystal_size_min     0.2000
_exptl_crystal_density_diffrn     1.364
_exptl_crystal_density_meas     ?
_exptl_crystal_density_method     'not measured'
_exptl_crystal_F_000     488
_exptl_absorpt_coefficient_mu     0.119
_exptl_absorpt_correction_type     multi-scan
_exptl_absorpt_process_details     '(<i>CrystalClear</i>; Rigaku, 2005)'
_exptl_absorpt_correction_T_min     0.958
_exptl_absorpt_correction_T_max     0.976
_exptl_special_details
;
;
_diffrn_ambient_temperature     293(2)
_diffrn_radiation_type     MoK\a
_diffrn_radiation_wavelength     0.71073
_diffrn_radiation_source     'fine-focus sealed tube'
_diffrn_radiation_monochromator     graphite
_diffrn_measurement_device_type     'Rigaku SCXmini diffractometer'
_diffrn_measurement_method     '\w scans'
_diffrn_detector_area_resol_mean     28.5714
_diffrn_reflns_number     12286
_diffrn_reflns_av_R_equivalents     0.0311
_diffrn_reflns_av_sigmaI/netI     0.0425
_diffrn_reflns_theta_min     2.70
_diffrn_reflns_theta_max     27.51
_diffrn_reflns_theta_full     27.51
_diffrn_measured_fraction_theta_max     0.987
_diffrn_measured_fraction_theta_full     0.987
_diffrn_reflns_limit_h_min     -12
_diffrn_reflns_limit_h_max     12
_diffrn_reflns_limit_k_min     -13
_diffrn_reflns_limit_k_max     13
_diffrn_reflns_limit_l_min     -15
_diffrn_reflns_limit_l_max     15
_diffrn_standards_number     0
_diffrn_standards_interval_count     .
_diffrn_standards_interval_time     .
_diffrn_standards_decay_%     ?
_refine_special_details
;
Refinement of <i>F</i>^2^ against ALL reflections. The weighted <i>R</i>-factor
<i>wR</i> and goodness of fit <i>S</i> are based on <i>F</i>^2^, conventional
<i>R</i>-factors <i>R</i> are based on <i>F</i>, with <i>F</i> set to zero for
negative <i>F</i>^2^. The threshold expression of <i>F</i>^2^ >
\s(<i>F</i>^2^) is used only for calculating <i>R</i>-factors(gt) <i>etc</i>.
and is not relevant to the choice of reflections for refinement.
<i>R</i>-factors based on <i>F</i>^2^ are statistically about twice as large
as those based on <i>F</i>, and <i>R</i>- factors based on ALL data will be
even larger.
;
_reflns_number_total     5057
_reflns_number_gt     4153
_reflns_threshold_expression     I>2sigma(I)
_refine_ls_structure_factor_coef     Fsqd
_refine_ls_matrix_type     full
_refine_ls_R_factor_all     0.0602
_refine_ls_R_factor_gt     0.0450
_refine_ls_wR_factor_gt     0.0949
_refine_ls_wR_factor_ref     0.1026
_refine_ls_goodness_of_fit_ref     1.034
_refine_ls_restrained_S_all     1.034
_refine_ls_number_reflns     5057
_refine_ls_number_parameters     280
_refine_ls_number_restraints     0
_refine_ls_hydrogen_treatment     constr
_refine_ls_weighting_scheme     calc
_refine_ls_weighting_details
         'calc w=1/[\s^2^(Fo^2^)+(0.0454P)^2^+0.2316P] where P=(Fo^2^+2Fc^2^)/3'
_atom_sites_solution_hydrogens     geom
_atom_sites_solution_primary     direct
_atom_sites_solution_secondary     difmap
_refine_ls_shift/su_max     0.000
_refine_ls_shift/su_mean     0.000
_refine_diff_density_max     0.246
_refine_diff_density_min     -0.241
_refine_ls_extinction_method     none
_refine_ls_extinction_coef     ?
loop_
    _atom_type_symbol
    _atom_type_description
    _atom_type_scat_dispersion_real
    _atom_type_scat_dispersion_imag
    _atom_type_scat_source
    'C' 'C' 0.0033 0.0016
                         'International Tables Vol C Tables 4.2.6.8 and 6.1.1.4'
    'H' 'H' 0.0000 0.0000
                         'International Tables Vol C Tables 4.2.6.8 and 6.1.1.4'
    'B' 'B' 0.0013 0.0007
                         'International Tables Vol C Tables 4.2.6.8 and 6.1.1.4'
    'N' 'N' 0.0061 0.0033
                         'International Tables Vol C Tables 4.2.6.8 and 6.1.1.4'
    'F' 'F' 0.0171 0.0103
                         'International Tables Vol C Tables 4.2.6.8 and 6.1.1.4'
    'O' 'O' 0.0106 0.0060
                         'International Tables Vol C Tables 4.2.6.8 and 6.1.1.4'
_computing_data_collection     '<i>CrystalClear</i> (Rigaku, 2005)'
_computing_cell_refinement     '<i>CrystalClear</i> (Rigaku, 2005)'
_computing_data_reduction     '<i>CrystalClear</i> (Rigaku, 2005)'
_computing_structure_solution     '<i>SHELXS97</i> (Sheldrick, 2008)'
_computing_structure_refinement     '<i>SHELXL97</i> (Sheldrick, 2008)'
_computing_molecular_graphics     '<i>SHELXTL</i> (Sheldrick, 2008)'
_computing_publication_material     '<i>PRPKAPPA</i> (Ferguson, 1999)'
loop_
    _atom_site_type_symbol
    _atom_site_label
    _atom_site_fract_x
    _atom_site_fract_y
    _atom_site_fract_z
    _atom_site_U_iso_or_equiv
    _atom_site_adp_type
    _atom_site_calc_flag
    _atom_site_refinement_flags
    _atom_site_occupancy
    _atom_site_disorder_assembly
    _atom_site_disorder_group
    C C8 -0.24636(17) 0.50111(14) 0.10270(14) 0.0196(3) Uani d . 1 . .
    H H8A -0.3497 0.5175 0.0841 0.024 Uiso calc R 1 . .
    H H8B -0.1973 0.5562 0.0418 0.024 Uiso calc R 1 . .
    C C9 -0.23023(16) 0.53375(15) 0.21673(14) 0.0194(3) Uani d . 1 . .
    H H9A -0.2804 0.6232 0.2153 0.023 Uiso calc R 1 . .
    H H9B -0.2738 0.4751 0.2785 0.023 Uiso calc R 1 . .
    C C10 0.27734(17) 0.10959(14) 0.00480(13) 0.0189(3) Uani d . 1 . .
    H H10A 0.2860 0.0238 0.0573 0.023 Uiso calc R 1 . .
    H H10B 0.3479 0.1025 -0.0585 0.023 Uiso calc R 1 . .
    C C11 -0.05246(17) 0.57472(15) 0.33132(13) 0.0203(3) Uani d . 1 . .
    H H11A -0.1023 0.5345 0.4007 0.024 Uiso calc R 1 . .
    H H11B -0.0922 0.6684 0.3133 0.024 Uiso calc R 1 . .
    C C12 0.31163(16) 0.37847(15) 0.42392(13) 0.0188(3) Uani d . 1 . .
    H H12A 0.3308 0.2915 0.4748 0.023 Uiso calc R 1 . .
    H H12B 0.3345 0.4397 0.4657 0.023 Uiso calc R 1 . .
    C C13 0.12451(16) 0.15430(14) -0.04151(12) 0.0176(3) Uani d . 1 . .
    H H13A 0.1122 0.2444 -0.0861 0.021 Uiso calc R 1 . .
    H H13B 0.1080 0.0996 -0.0923 0.021 Uiso calc R 1 . .
    C C14 -0.12985(16) 0.18795(15) 0.01623(13) 0.0186(3) Uani d . 1 . .
    H H14A -0.1928 0.1430 0.0735 0.022 Uiso calc R 1 . .
    H H14B -0.1384 0.1631 -0.0563 0.022 Uiso calc R 1 . .
    C C15 -0.18267(17) 0.33378(15) -0.00050(13) 0.0194(3) Uani d . 1 . .
    H H15A -0.1180 0.3802 -0.0547 0.023 Uiso calc R 1 . .
    H H15B -0.2811 0.3590 -0.0315 0.023 Uiso calc R 1 . .
    C C16 0.48137(16) 0.27382(15) 0.16325(13) 0.0180(3) Uani d . 1 . .
    H H16A 0.5828 0.2546 0.1875 0.022 Uiso calc R 1 . .
    H H16B 0.4647 0.3574 0.1072 0.022 Uiso calc R 1 . .
    C C17 0.45350(16) 0.16760(15) 0.10879(13) 0.0189(3) Uani d . 1 . .
    H H17A 0.5241 0.1570 0.0461 0.023 Uiso calc R 1 . .
    H H17B 0.4648 0.0849 0.1660 0.023 Uiso calc R 1 . .
    C C18 0.41154(16) 0.37904(14) 0.31845(13) 0.0184(3) Uani d . 1 . .
    H H18A 0.3924 0.4650 0.2660 0.022 Uiso calc R 1 . .
    H H18B 0.5136 0.3596 0.3414 0.022 Uiso calc R 1 . .
    C C29 0.10945(17) 0.55084(14) 0.35178(13) 0.0195(3) Uani d . 1 . .
    H H29A 0.1614 0.5798 0.2798 0.023 Uiso calc R 1 . .
    H H29B 0.1286 0.5993 0.4070 0.023 Uiso calc R 1 . .
    O O1 0.02026(11) 0.14543(10) 0.05354(8) 0.0168(2) Uani d . 1 . .
    O O2 0.30731(11) 0.20280(9) 0.06498(9) 0.0164(2) Uani d . 1 . .
    O O3 -0.07640(11) 0.51969(10) 0.23695(8) 0.0160(2) Uani d . 1 . .
    O O4 0.15806(11) 0.41358(9) 0.39606(9) 0.0170(2) Uani d . 1 . .
    O O5 -0.18295(11) 0.36644(9) 0.10949(9) 0.0171(2) Uani d . 1 . .
    O O6 0.38446(11) 0.28133(10) 0.26150(9) 0.0165(2) Uani d . 1 . .
    B B1 0.40157(19) 0.76448(17) 0.26818(15) 0.0188(3) Uani d . 1 . .
    F F1 0.26267(12) 0.84348(11) 0.26112(10) 0.0428(3) Uani d . 1 . .
    F F2 0.42418(11) 0.70503(10) 0.17371(8) 0.0311(2) Uani d . 1 . .
    F F3 0.41256(12) 0.66888(9) 0.37036(8) 0.0327(2) Uani d . 1 . .
    F F4 0.50826(12) 0.83934(11) 0.26526(10) 0.0401(3) Uani d . 1 . .
    N N2 0.08837(13) 0.24571(11) 0.25008(10) 0.0149(3) Uani d . 1 . .
    H H2A 0.1771 0.2666 0.2431 0.022 Uiso calc R 1 . .
    H H2B 0.0208 0.3151 0.2588 0.022 Uiso calc R 1 . .
    H H2C 0.0698 0.2211 0.1867 0.022 Uiso calc R 1 . .
    C C1 -0.34030(17) 0.02500(15) 0.39415(13) 0.0193(3) Uani d . 1 . .
    H H1A -0.4325 0.0021 0.4017 0.023 Uiso calc R 1 . .
    C C2 -0.23098(17) -0.03380(14) 0.32762(13) 0.0186(3) Uani d . 1 . .
    H H2D -0.2498 -0.0965 0.2907 0.022 Uiso calc R 1 . .
    C C3 -0.09306(16) 0.00054(14) 0.31579(12) 0.0171(3) Uani d . 1 . .
    H H3A -0.0195 -0.0406 0.2722 0.020 Uiso calc R 1 . .
    C C4 -0.06450(16) 0.09625(14) 0.36893(12) 0.0158(3) Uani d . 1 . .
    C C5 -0.17497(17) 0.15401(14) 0.43633(13) 0.0189(3) Uani d . 1 . .
    H H5A -0.1568 0.2172 0.4729 0.023 Uiso calc R 1 . .
    C C6 -0.31203(17) 0.11841(15) 0.44960(13) 0.0202(3) Uani d . 1 . .
    H H6A -0.3847 0.1570 0.4955 0.024 Uiso calc R 1 . .
    C C7 0.08405(16) 0.13519(14) 0.35362(13) 0.0186(3) Uani d . 1 . .
    H H7A 0.1060 0.1616 0.4225 0.022 Uiso calc R 1 . .
    H H7B 0.1589 0.0601 0.3446 0.022 Uiso calc R 1 . .
loop_
    _atom_site_aniso_label
    _atom_site_aniso_U_11
    _atom_site_aniso_U_22
    _atom_site_aniso_U_33
    _atom_site_aniso_U_12
    _atom_site_aniso_U_13
    _atom_site_aniso_U_23
    C8 0.0179(8) 0.0141(7) 0.0260(8) -0.0017(6) -0.0072(6) -0.0024(6)
    C9 0.0139(7) 0.0176(7) 0.0268(8) -0.0023(6) -0.0005(6) -0.0053(6)
    C10 0.0220(8) 0.0162(7) 0.0199(8) -0.0036(6) 0.0026(6) -0.0077(6)
    C11 0.0247(8) 0.0196(7) 0.0169(7) 0.0011(6) -0.0016(6) -0.0092(6)
    C12 0.0185(8) 0.0198(7) 0.0192(7) -0.0042(6) -0.0039(6) -0.0047(6)
    C13 0.0231(8) 0.0161(7) 0.0149(7) -0.0055(6) 0.0027(6) -0.0055(6)
    C14 0.0175(7) 0.0207(7) 0.0200(8) -0.0065(6) -0.0030(6) -0.0062(6)
    C15 0.0208(8) 0.0211(7) 0.0169(7) -0.0050(6) -0.0054(6) -0.0030(6)
    C16 0.0131(7) 0.0207(7) 0.0196(7) -0.0041(6) 0.0031(6) -0.0037(6)
    C17 0.0140(7) 0.0201(7) 0.0208(8) 0.0006(6) 0.0009(6) -0.0045(6)
    C18 0.0172(7) 0.0174(7) 0.0230(8) -0.0060(6) -0.0012(6) -0.0072(6)
    C29 0.0256(8) 0.0151(7) 0.0191(8) -0.0035(6) -0.0047(6) -0.0058(6)
    O1 0.0165(5) 0.0191(5) 0.0152(5) -0.0044(4) 0.0002(4) -0.0040(4)
    O2 0.0147(5) 0.0149(5) 0.0206(5) -0.0014(4) -0.0010(4) -0.0073(4)
    O3 0.0139(5) 0.0184(5) 0.0169(5) -0.0021(4) -0.0010(4) -0.0070(4)
    O4 0.0175(5) 0.0151(5) 0.0189(5) -0.0033(4) -0.0019(4) -0.0044(4)
    O5 0.0207(5) 0.0131(5) 0.0174(5) -0.0020(4) -0.0043(4) -0.0030(4)
    O6 0.0157(5) 0.0172(5) 0.0196(5) -0.0063(4) 0.0032(4) -0.0080(4)
    B1 0.0194(9) 0.0190(8) 0.0189(8) -0.0056(7) -0.0011(7) -0.0040(7)
    F1 0.0308(6) 0.0468(7) 0.0417(7) 0.0136(5) -0.0010(5) -0.0099(5)
    F2 0.0356(6) 0.0352(6) 0.0263(5) -0.0055(4) -0.0027(4) -0.0151(4)
    F3 0.0475(6) 0.0251(5) 0.0250(5) -0.0125(5) -0.0064(5) 0.0013(4)
    F4 0.0464(7) 0.0388(6) 0.0443(7) -0.0292(5) -0.0010(5) -0.0094(5)
    N2 0.0148(6) 0.0156(6) 0.0149(6) -0.0038(5) 0.0005(5) -0.0040(5)
    C1 0.0156(7) 0.0234(8) 0.0170(7) -0.0051(6) -0.0007(6) 0.0005(6)
    C2 0.0220(8) 0.0183(7) 0.0170(7) -0.0072(6) -0.0020(6) -0.0037(6)
    C3 0.0182(7) 0.0181(7) 0.0141(7) -0.0026(6) 0.0020(6) -0.0032(6)
    C4 0.0179(7) 0.0152(7) 0.0127(7) -0.0053(6) -0.0033(6) 0.0026(5)
    C5 0.0249(8) 0.0156(7) 0.0160(7) -0.0037(6) -0.0026(6) -0.0026(6)
    C6 0.0194(8) 0.0206(8) 0.0176(7) 0.0001(6) 0.0021(6) -0.0028(6)
    C7 0.0180(8) 0.0174(7) 0.0185(7) -0.0054(6) -0.0042(6) 0.0024(6)
_geom_special_details
;
All e.s.d.'s (except the e.s.d. in the dihedral angle between two l.s. planes)
are estimated using the full covariance matrix. The cell e.s.d.'s are taken
into account individually in the estimation of e.s.d.'s in distances, angles
and torsion angles; correlations between e.s.d.'s in cell parameters are only
used when they are defined by crystal symmetry. An approximate (isotropic)
treatment of cell e.s.d.'s is used for estimating e.s.d.'s involving l.s.
planes.
;
loop_
    _geom_bond_atom_site_label_1
    _geom_bond_atom_site_label_2
    _geom_bond_site_symmetry_2
    _geom_bond_distance
    _geom_bond_publ_flag
    C8 O5 . 1.4236(19) ?
    C8 C9 . 1.497(2) ?
    C8 H8A . 0.9700 ?
    C8 H8B . 0.9700 ?
    C9 O3 . 1.4351(19) ?
    C9 H9A . 0.9700 ?
    C9 H9B . 0.9700 ?
    C10 O2 . 1.4313(18) ?
    C10 C13 . 1.498(2) ?
    C10 H10A . 0.9700 ?
    C10 H10B . 0.9700 ?
    C11 O3 . 1.4290(18) ?
    C11 C29 . 1.498(2) ?
    C11 H11A . 0.9700 ?
    C11 H11B . 0.9700 ?
    C12 O4 . 1.4380(19) ?
    C12 C18 . 1.507(2) ?
    C12 H12A . 0.9700 ?
    C12 H12B . 0.9700 ?
    C13 O1 . 1.4355(18) ?
    C13 H13A . 0.9700 ?
    C13 H13B . 0.9700 ?
    C14 O1 . 1.4395(19) ?
    C14 C15 . 1.503(2) ?
    C14 H14A . 0.9700 ?
    C14 H14B . 0.9700 ?
    C15 O5 . 1.4272(19) ?
    C15 H15A . 0.9700 ?
    C15 H15B . 0.9700 ?
    C16 O6 . 1.4322(18) ?
    C16 C17 . 1.501(2) ?
    C16 H16A . 0.9700 ?
    C16 H16B . 0.9700 ?
    C17 O2 . 1.4303(19) ?
    C17 H17A . 0.9700 ?
    C17 H17B . 0.9700 ?
    C18 O6 . 1.4376(18) ?
    C18 H18A . 0.9700 ?
    C18 H18B . 0.9700 ?
    C29 O4 . 1.4235(19) ?
    C29 H29A . 0.9700 ?
    C29 H29B . 0.9700 ?
    B1 F3 . 1.383(2) ?
    B1 F1 . 1.385(2) ?
    B1 F4 . 1.387(2) ?
    B1 F2 . 1.397(2) ?
    N2 C7 . 1.4946(19) ?
    N2 H2A . 0.8900 ?
    N2 H2B . 0.8900 ?
    N2 H2C . 0.8900 ?
    C1 C2 . 1.384(2) ?
    C1 C6 . 1.390(2) ?
    C1 H1A . 0.9300 ?
    C2 C3 . 1.391(2) ?
    C2 H2D . 0.9300 ?
    C3 C4 . 1.395(2) ?
    C3 H3A . 0.9300 ?
    C4 C5 . 1.392(2) ?
    C4 C7 . 1.507(2) ?
    C5 C6 . 1.389(2) ?
    C5 H5A . 0.9300 ?
    C6 H6A . 0.9300 ?
    C7 H7A . 0.9700 ?
    C7 H7B . 0.9700 ?
loop_
    _geom_angle_atom_site_label_1
    _geom_angle_atom_site_label_2
    _geom_angle_atom_site_label_3
    _geom_angle_site_symmetry_1
    _geom_angle_site_symmetry_3
    _geom_angle
    _geom_angle_publ_flag
    O5 C8 C9 . . 109.25(12) ?
    O5 C8 H8A . . 109.8 ?
    C9 C8 H8A . . 109.8 ?
    O5 C8 H8B . . 109.8 ?
    C9 C8 H8B . . 109.8 ?
    H8A C8 H8B . . 108.3 ?
    O3 C9 C8 . . 108.54(12) ?
    O3 C9 H9A . . 110.0 ?
    C8 C9 H9A . . 110.0 ?
    O3 C9 H9B . . 110.0 ?
    C8 C9 H9B . . 110.0 ?
    H9A C9 H9B . . 108.4 ?
    O2 C10 C13 . . 108.95(12) ?
    O2 C10 H10A . . 109.9 ?
    C13 C10 H10A . . 109.9 ?
    O2 C10 H10B . . 109.9 ?
    C13 C10 H10B . . 109.9 ?
    H10A C10 H10B . . 108.3 ?
    O3 C11 C29 . . 109.20(12) ?
    O3 C11 H11A . . 109.8 ?
    C29 C11 H11A . . 109.8 ?
    O3 C11 H11B . . 109.8 ?
    C29 C11 H11B . . 109.8 ?
    H11A C11 H11B . . 108.3 ?
    O4 C12 C18 . . 113.11(12) ?
    O4 C12 H12A . . 109.0 ?
    C18 C12 H12A . . 109.0 ?
    O4 C12 H12B . . 109.0 ?
    C18 C12 H12B . . 109.0 ?
    H12A C12 H12B . . 107.8 ?
    O1 C13 C10 . . 109.27(13) ?
    O1 C13 H13A . . 109.8 ?
    C10 C13 H13A . . 109.8 ?
    O1 C13 H13B . . 109.8 ?
    C10 C13 H13B . . 109.8 ?
    H13A C13 H13B . . 108.3 ?
    O1 C14 C15 . . 112.86(12) ?
    O1 C14 H14A . . 109.0 ?
    C15 C14 H14A . . 109.0 ?
    O1 C14 H14B . . 109.0 ?
    C15 C14 H14B . . 109.0 ?
    H14A C14 H14B . . 107.8 ?
    O5 C15 C14 . . 108.15(12) ?
    O5 C15 H15A . . 110.1 ?
    C14 C15 H15A . . 110.1 ?
    O5 C15 H15B . . 110.1 ?
    C14 C15 H15B . . 110.1 ?
    H15A C15 H15B . . 108.4 ?
    O6 C16 C17 . . 109.34(12) ?
    O6 C16 H16A . . 109.8 ?
    C17 C16 H16A . . 109.8 ?
    O6 C16 H16B . . 109.8 ?
    C17 C16 H16B . . 109.8 ?
    H16A C16 H16B . . 108.3 ?
    O2 C17 C16 . . 109.06(12) ?
    O2 C17 H17A . . 109.9 ?
    C16 C17 H17A . . 109.9 ?
    O2 C17 H17B . . 109.9 ?
    C16 C17 H17B . . 109.9 ?
    H17A C17 H17B . . 108.3 ?
    O6 C18 C12 . . 108.68(12) ?
    O6 C18 H18A . . 110.0 ?
    C12 C18 H18A . . 110.0 ?
    O6 C18 H18B . . 110.0 ?
    C12 C18 H18B . . 110.0 ?
    H18A C18 H18B . . 108.3 ?
    O4 C29 C11 . . 107.80(12) ?
    O4 C29 H29A . . 110.1 ?
    C11 C29 H29A . . 110.1 ?
    O4 C29 H29B . . 110.1 ?
    C11 C29 H29B . . 110.1 ?
    H29A C29 H29B . . 108.5 ?
    C13 O1 C14 . . 112.74(12) ?
    C17 O2 C10 . . 111.77(11) ?
    C11 O3 C9 . . 111.85(11) ?
    C29 O4 C12 . . 113.18(11) ?
    C8 O5 C15 . . 111.32(11) ?
    C16 O6 C18 . . 110.94(11) ?
    F3 B1 F1 . . 109.87(14) ?
    F3 B1 F4 . . 109.19(13) ?
    F1 B1 F4 . . 110.24(14) ?
    F3 B1 F2 . . 109.64(14) ?
    F1 B1 F2 . . 108.85(13) ?
    F4 B1 F2 . . 109.04(14) ?
    C7 N2 H2A . . 109.5 ?
    C7 N2 H2B . . 109.5 ?
    H2A N2 H2B . . 109.5 ?
    C7 N2 H2C . . 109.5 ?
    H2A N2 H2C . . 109.5 ?
    H2B N2 H2C . . 109.5 ?
    C2 C1 C6 . . 119.87(14) ?
    C2 C1 H1A . . 120.1 ?
    C6 C1 H1A . . 120.1 ?
    C1 C2 C3 . . 120.23(14) ?
    C1 C2 H2D . . 119.9 ?
    C3 C2 H2D . . 119.9 ?
    C2 C3 C4 . . 120.39(14) ?
    C2 C3 H3A . . 119.8 ?
    C4 C3 H3A . . 119.8 ?
    C5 C4 C3 . . 118.85(14) ?
    C5 C4 C7 . . 120.99(14) ?
    C3 C4 C7 . . 120.15(13) ?
    C6 C5 C4 . . 120.80(14) ?
    C6 C5 H5A . . 119.6 ?
    C4 C5 H5A . . 119.6 ?
    C5 C6 C1 . . 119.85(14) ?
    C5 C6 H6A . . 120.1 ?
    C1 C6 H6A . . 120.1 ?
    N2 C7 C4 . . 111.37(12) ?
    N2 C7 H7A . . 109.4 ?
    C4 C7 H7A . . 109.4 ?
    N2 C7 H7B . . 109.4 ?
    C4 C7 H7B . . 109.4 ?
    H7A C7 H7B . . 108.0 ?
loop_
    _geom_torsion_atom_site_label_1
    _geom_torsion_atom_site_label_2
    _geom_torsion_atom_site_label_3
    _geom_torsion_atom_site_label_4
    _geom_torsion_site_symmetry_1
    _geom_torsion_site_symmetry_2
    _geom_torsion_site_symmetry_3
    _geom_torsion_site_symmetry_4
    _geom_torsion
    _geom_torsion_publ_flag
    O5 C8 C9 O3 . . . . 64.50(15) ?
    O2 C10 C13 O1 . . . . -68.12(15) ?
    O1 C14 C15 O5 . . . . -64.33(16) ?
    O6 C16 C17 O2 . . . . 64.18(15) ?
    O4 C12 C18 O6 . . . . -62.79(15) ?
    O3 C11 C29 O4 . . . . -68.82(15) ?
    C10 C13 O1 C14 . . . . 179.48(11) ?
    C15 C14 O1 C13 . . . . -86.11(15) ?
    C16 C17 O2 C10 . . . . 176.00(12) ?
    C13 C10 O2 C17 . . . . -178.41(12) ?
    C29 C11 O3 C9 . . . . 177.14(12) ?
    C8 C9 O3 C11 . . . . 167.91(12) ?
    C11 C29 O4 C12 . . . . -177.59(11) ?
    C18 C12 O4 C29 . . . . -76.33(15) ?
    C9 C8 O5 C15 . . . . -174.28(12) ?
    C14 C15 O5 C8 . . . . -173.89(12) ?
    C17 C16 O6 C18 . . . . 177.97(12) ?
    C12 C18 O6 C16 . . . . -177.47(12) ?
    C6 C1 C2 C3 . . . . -0.2(2) ?
    C1 C2 C3 C4 . . . . -1.2(2) ?
    C2 C3 C4 C5 . . . . 1.7(2) ?
    C2 C3 C4 C7 . . . . -178.64(13) ?
    C3 C4 C5 C6 . . . . -0.7(2) ?
    C7 C4 C5 C6 . . . . 179.59(13) ?
    C4 C5 C6 C1 . . . . -0.7(2) ?
    C2 C1 C6 C5 . . . . 1.1(2) ?
    C5 C4 C7 N2 . . . . -90.62(17) ?
    C3 C4 C7 N2 . . . . 89.72(17) ?
loop_
    _geom_hbond_atom_site_label_D
    _geom_hbond_atom_site_label_H
    _geom_hbond_atom_site_label_A
    _geom_hbond_site_symmetry_A
    _geom_hbond_distance_DH
    _geom_hbond_distance_HA
    _geom_hbond_distance_DA
    _geom_hbond_angle_DHA
    N2 H2A O6 . 0.89 1.99 2.866(2) 166.6
    N2 H2B O3 . 0.89 2.15 2.986(2) 156.7
    N2 H2C O1 . 0.89 2.05 2.936(2) 173.2
data_global
_journal_date_recd_electronic     2010-05-31
_journal_date_accepted     2010-06-04
_journal_name_full     'Acta Crystallographica, Section E'
_journal_year     2010
_journal_volume     66
_journal_issue      7
_journal_page_first     o1618
_journal_page_last     o1618
_journal_paper_category     QO
_journal_coeditor_code     IM2207
_publ_contact_author_name     'Min-min Zhao'
_publ_contact_author_address
;
Ordered Matter Science Research Center,
College of Chemistry and Chemical,
Engineering, Southeast UniVersity,
Nanjing 211189, People's Republic of China
;
_publ_contact_author_email     'zmmzyahfdzg@126.com'
_publ_contact_author_fax     '86-25-52090626'
_publ_contact_author_phone     '86-25-52090626'
_publ_section_title
;
Benzylammonium tetrafluoroborate 18-crown-6 clathrate
;
loop_
    _publ_author_name
    _publ_author_footnote
    _publ_author_address
    'Zhao, Min Min' .
;
Ordered Matter Science Research Center,
College of Chemistry and Chemical,
Engineering, Southeast University,
Nanjing 211189, People's Republic of China
;
