# Supplementary material for: Benzyl­ammonium tetra­fluoro­borate 18-crown-6 clathrate
Source: Acta Crystallogr Sect E Struct Rep Online. 2010 Jun 9;66(Pt 7):o1618. doi: 10.1107/S1600536810021392 (PMC3007038; doi:10.1107/S1600536810021392)
Supplement: Supplementary file 2 [file e-66-o1618-Isup2.hkl]

# 
# h,k,l, Fc-squared, Fo-squared, sigma(Fo-squared) and status flag 
# 
data_I
_shelx_title ' 1 in P-1' 
_shelx_refln_list_code          4 
_shelx_F_calc_maximum       90.45 
_exptl_crystal_F_000       488.00 
_reflns_d_resolution_high  0.7694 
 
loop_ 
 _symmetry_equiv_pos_as_xyz 
 'x, y, z' 
 '-x, -y, -z' 
 
_cell_length_a     9.2814 
_cell_length_b    10.6729 
_cell_length_c    11.8628 
_cell_angle_alpha  76.418 
_cell_angle_beta   86.244 
_cell_angle_gamma  78.274 
 
_shelx_F_squared_multiplier     1.000 
 
loop_ 
 _refln_index_h 
 _refln_index_k 
 _refln_index_l 
 _refln_F_squared_calc 
 _refln_F_squared_meas 
 _refln_F_squared_sigma 
 _refln_observed_status 
   2   0   0        1.15        3.23      1.59 o 
   3   0   0      630.74      576.90      8.36 o 
   4   0   0      314.76      316.50      6.20 o 
   5   0   0      327.10      333.41     11.19 o 
   6   0   0      378.36      364.63      7.60 o 
   7   0   0       10.32       12.93      2.91 o 
   8   0   0       57.64       67.14     12.53 o 
   9   0   0       44.12       41.44      8.22 o 
  10   0   0       83.60       62.55      6.81 o 
  11   0   0        4.00       -1.51      3.59 o 
 -11   1   0      161.54      193.29     24.64 o 
 -10   1   0        4.60        8.40      4.13 o 
  -9   1   0      157.17      149.06      9.33 o 
  -8   1   0       35.99       41.73      6.34 o 
  -7   1   0       36.80       42.04      3.24 o 
  -6   1   0        2.30        3.90      1.09 o 
  -5   1   0      294.89      280.50      5.67 o 
  -4   1   0     4024.82     4171.43     32.65 o 
  -3   1   0     1505.24     1443.57      9.93 o 
  -2   1   0       69.55       63.15      1.90 o 
  -1   1   0        9.41       15.80      1.17 o 
   1   1   0       19.57        3.34      0.79 o 
   2   1   0       39.70       43.22      1.34 o 
   3   1   0       13.28       16.95      1.44 o 
   4   1   0      614.65      592.12      9.59 o 
   5   1   0     1212.21     1263.44     12.74 o 
   6   1   0      317.18      308.38      7.32 o 
   7   1   0       31.90       26.54      3.63 o 
   8   1   0      378.22      383.13     23.26 o 
   9   1   0        0.36        3.80      4.27 o 
  10   1   0       13.04       12.73      3.89 o 
  11   1   0       22.81       22.96      5.06 o 
 -11   2   0       49.41       61.07     20.33 o 
 -10   2   0       92.82       78.84      8.50 o 
  -9   2   0       36.65       22.76      3.48 o 
  -8   2   0       19.45       12.77      3.33 o 
  -7   2   0      240.04      249.53      7.25 o 
  -6   2   0      147.69      150.43      5.21 o 
  -5   2   0        0.31        2.52      1.29 o 
  -4   2   0       63.01       65.76      2.63 o 
  -3   2   0      628.06      588.52      8.76 o 
  -2   2   0      769.66      726.52      6.54 o 
  -1   2   0     3111.34     3076.65     32.93 o 
   0   2   0      802.01      747.68      4.65 o 
   1   2   0     5274.95     5259.88     51.45 o 
   2   2   0     2524.37     2294.38     13.72 o 
   3   2   0       21.59       19.53      1.61 o 
   4   2   0     1227.09     1238.64      9.36 o 
   5   2   0      493.71      499.41      5.85 o 
   6   2   0        4.17        4.84      1.34 o 
   7   2   0      412.85      415.41      8.92 o 
   8   2   0       20.63       30.79      4.72 o 
   9   2   0      127.38      132.54     12.29 o 
  10   2   0      222.63      227.96     14.23 o 
  11   2   0       70.81       92.61     15.72 o 
 -10   3   0      180.72      198.00     20.49 o 
  -9   3   0        1.31        0.86      3.10 o 
  -8   3   0        5.98        7.09      4.13 o 
  -7   3   0       32.81       34.16      4.49 o 
  -6   3   0       35.29       32.61      4.64 o 
  -5   3   0     2195.31     2202.33     52.31 o 
  -4   3   0     1828.79     1925.22     24.87 o 
  -3   3   0       12.28       14.15      2.36 o 
  -2   3   0        0.55        1.66      0.70 o 
  -1   3   0     1151.34     1130.31      9.53 o 
   0   3   0     2347.45     2200.30     13.38 o 
   1   3   0     3386.07     3170.63     18.27 o 
   2   3   0       11.34        7.21      1.12 o 
   3   3   0        2.72        2.94      1.13 o 
   4   3   0      198.01      175.18      4.53 o 
   5   3   0     1061.46     1061.23     10.56 o 
   6   3   0        6.66        7.93      1.90 o 
   7   3   0       37.30       39.56      3.44 o 
   8   3   0      805.67      858.40      9.78 o 
   9   3   0       16.35       23.20      3.99 o 
  10   3   0       20.07       18.97      4.23 o 
  11   3   0       40.71       40.57      5.72 o 
  12   3   0       29.72       26.12      4.31 o 
 -10   4   0        7.60       15.77      6.43 o 
  -9   4   0      332.61      327.77     24.08 o 
  -8   4   0       93.48       99.74      8.13 o 
  -7   4   0     1320.54     1321.27     10.53 o 
  -6   4   0      537.68      571.12     13.29 o 
  -5   4   0      142.06      137.95      4.28 o 
  -4   4   0      138.04      145.65      7.06 o 
  -3   4   0      251.19      265.83     10.10 o 
  -2   4   0      191.11      203.84      6.08 o 
  -1   4   0      634.48      695.96     14.45 o 
   0   4   0     1014.59     1035.89      7.86 o 
   1   4   0      134.50      121.31      2.98 o 
   2   4   0        6.40        6.00      3.27 o 
   3   4   0     2039.18     2097.91     20.04 o 
   4   4   0      278.58      260.27      8.23 o 
   5   4   0       94.10       89.89      3.31 o 
   6   4   0      677.67      703.07      9.53 o 
   7   4   0        0.23        5.51      3.62 o 
   8   4   0      174.30      156.93      8.56 o 
   9   4   0        1.16        1.93      3.55 o 
  10   4   0        5.66        2.21      3.29 o 
  11   4   0       83.55       68.70     14.17 o 
 -10   5   0      106.98       95.65     27.26 o 
  -9   5   0        2.69       -2.01      5.57 o 
  -8   5   0        4.62        7.88      4.84 o 
  -7   5   0       67.43       74.01      7.74 o 
  -6   5   0      769.27      810.41     31.77 o 
  -5   5   0       36.97       44.93      5.99 o 
  -4   5   0      411.66      453.34      7.71 o 
  -3   5   0      732.76      751.47     20.79 o 
  -2   5   0        9.32       19.92      3.19 o 
  -1   5   0     2333.63     2403.97     20.60 o 
   0   5   0        0.60        4.48      2.12 o 
   1   5   0      708.50      725.35      5.33 o 
   2   5   0      965.45      952.15     11.81 o 
   3   5   0       11.69       10.45      2.72 o 
   4   5   0       70.47       75.65      4.80 o 
   5   5   0      170.63      175.03     10.78 o 
   6   5   0       99.99      102.90      4.22 o 
   7   5   0       79.09       67.59      7.35 o 
   8   5   0       10.27       14.96      5.37 o 
   9   5   0      130.95      115.31      8.12 o 
  10   5   0      158.25      155.32      8.69 o 
  11   5   0        0.89        5.50      3.48 o 
  -9   6   0        1.16       14.31      9.97 o 
  -8   6   0       53.93       47.61     15.60 o 
  -7   6   0       27.09       26.45      5.13 o 
  -6   6   0      224.92      229.06      6.26 o 
  -5   6   0       14.00       14.22      2.69 o 
  -4   6   0      162.95      162.03      6.89 o 
  -3   6   0      301.64      296.94     13.25 o 
  -2   6   0      439.54      470.82      9.81 o 
  -1   6   0       49.75       53.58      6.17 o 
   0   6   0     1485.92     1464.65     22.34 o 
   1   6   0       68.11       81.12      6.21 o 
   2   6   0      399.14      359.45      9.55 o 
   3   6   0        8.62       12.18      2.11 o 
   4   6   0      191.75      204.98     14.08 o 
   5   6   0       15.51       18.43      2.73 o 
   6   6   0      256.47      267.90      9.37 o 
   7   6   0        9.74        7.10      2.81 o 
   8   6   0        0.11        2.63      1.80 o 
   9   6   0      519.49      530.84     47.86 o 
  10   6   0       99.99      129.34     11.96 o 
  11   6   0       38.97       33.05     13.99 o 
  -8   7   0        1.12       12.90      7.61 o 
  -7   7   0       25.78       16.76      3.93 o 
  -6   7   0       71.97       68.87     10.48 o 
  -5   7   0       31.55       34.07      4.33 o 
  -4   7   0        3.99        2.46      2.33 o 
  -3   7   0      139.38      142.74      6.33 o 
  -2   7   0      405.83      410.17     12.37 o 
  -1   7   0       80.46       76.04      6.26 o 
   0   7   0      683.93      681.26     12.74 o 
   1   7   0      160.23      169.73      6.21 o 
   2   7   0      368.49      359.65     12.42 o 
   3   7   0       20.31       25.30      3.57 o 
   4   7   0       54.72       54.71      7.51 o 
   5   7   0      250.95      239.74      7.54 o 
   6   7   0        4.71        5.31      1.69 o 
   7   7   0       41.94       41.17      6.44 o 
   8   7   0      487.87      489.30     10.01 o 
   9   7   0       13.18       12.36      6.90 o 
  10   7   0       10.55        5.39      5.94 o 
  11   7   0        9.33       26.62      8.78 o 
  -8   8   0        0.20       17.92      6.76 o 
  -7   8   0        3.29        2.30      6.39 o 
  -6   8   0        3.20        2.08      3.11 o 
  -5   8   0       46.09       39.26      8.85 o 
  -4   8   0       67.66       71.03      6.73 o 
  -3   8   0      635.03      618.03     15.66 o 
  -2   8   0        3.18        4.16      1.48 o 
  -1   8   0      113.97      107.08     11.69 o 
   0   8   0      230.80      237.05      8.15 o 
   1   8   0       11.94       14.42      3.10 o 
   2   8   0      117.55      123.19     13.51 o 
   3   8   0      163.47      155.97      5.72 o 
   4   8   0      257.54      256.40      7.73 o 
   5   8   0       30.58       37.83      4.13 o 
   6   8   0      165.29      152.40     10.98 o 
   7   8   0      120.95      111.77      5.37 o 
   8   8   0       84.68       76.26     11.61 o 
   9   8   0       69.04       66.77      8.64 o 
  10   8   0      108.86      126.69     27.59 o 
  -7   9   0      162.30      201.89     16.95 o 
  -6   9   0        4.67        7.68      3.79 o 
  -5   9   0       60.98       67.08     10.50 o 
  -4   9   0        3.04       -3.40      4.46 o 
  -3   9   0      461.27      483.11      7.26 o 
  -2   9   0       25.38       34.27      4.56 o 
  -1   9   0       75.38       72.48      6.50 o 
   0   9   0       82.91       77.96      7.02 o 
   1   9   0      195.38      195.53      7.74 o 
   2   9   0      206.05      196.73      8.42 o 
   3   9   0       12.24        9.39      2.56 o 
   4   9   0      250.01      260.82     14.50 o 
   5   9   0      503.89      524.86     11.87 o 
   6   9   0       83.75       82.37      5.54 o 
   7   9   0      229.33      227.26     17.31 o 
   8   9   0        2.96        4.70      4.03 o 
  10   9   0        4.48       -7.00      7.00 o 
  -6  10   0        0.31        2.81      4.14 o 
  -5  10   0       29.48       30.76      5.97 o 
  -4  10   0        0.90        5.05      3.63 o 
  -3  10   0        3.51        7.02      3.60 o 
  -2  10   0      209.44      217.16      6.59 o 
  -1  10   0       97.42      101.88      7.03 o 
   0  10   0       26.59       27.15      3.96 o 
   1  10   0        1.33        3.25      2.33 o 
   2  10   0      856.60      875.27     15.11 o 
   3  10   0      516.36      550.76     11.56 o 
   4  10   0       58.41       64.26      4.17 o 
   5  10   0       26.72       31.70      4.07 o 
   6  10   0       29.47       23.71      3.86 o 
   7  10   0       18.52       18.47     10.25 o 
   8  10   0      100.95       77.62     16.74 o 
   9  10   0       49.47       54.89     19.55 o 
  -4  11   0       24.25       19.26      3.94 o 
  -3  11   0      165.62      157.28     23.39 o 
  -2  11   0       14.39        7.98      3.86 o 
  -1  11   0       22.77       28.52      5.38 o 
   0  11   0        3.02        8.60      3.28 o 
   1  11   0      250.29      233.81     13.72 o 
   2  11   0       89.11       82.74     10.11 o 
   3  11   0       36.01       30.17      4.25 o 
   4  11   0        0.15        1.11      2.14 o 
   5  11   0       86.15       79.07      7.14 o 
   6  11   0       15.14       19.20      5.73 o 
   7  11   0        9.28       13.64      4.28 o 
   8  11   0       36.89       31.27      8.55 o 
  -3  12   0      250.79      232.78     21.49 o 
  -2  12   0       19.00       24.44      4.59 o 
  -1  12   0       17.53       12.68      4.70 o 
   0  12   0        3.30        9.54      5.14 o 
   1  12   0      101.56      103.16     13.66 o 
   2  12   0      522.38      552.09     15.74 o 
   3  12   0        9.45       12.39      5.66 o 
   4  12   0       60.57       70.18      7.32 o 
   5  12   0       11.26       13.58      4.96 o 
   6  12   0        3.66        8.81      3.37 o 
   7  12   0        2.03       -1.37      3.17 o 
   0  13   0        1.01        0.88      4.70 o 
   1  13   0        3.75        4.01      3.82 o 
   2  13   0        2.98        6.17      3.52 o 
   3  13   0        0.00       -0.47      3.69 o 
   4  13   0        1.31        5.56      2.62 o 
   5  13   0        0.18       -1.60      3.44 o 
  -4 -13   1        0.10        1.11      2.71 o 
  -3 -13   1        3.54        5.75      5.19 o 
  -2 -13   1       41.85       32.02      6.72 o 
  -1 -13   1       28.92       36.50      8.66 o 
   0 -13   1       58.44       43.03     18.76 o 
  -6 -12   1       11.43       14.23      4.52 o 
  -5 -12   1       56.91       44.59     11.25 o 
  -4 -12   1      155.44      134.56     18.45 o 
  -3 -12   1       21.83       21.38      4.86 o 
  -2 -12   1       66.09       66.66     11.63 o 
  -1 -12   1       55.85       59.76      6.20 o 
   0 -12   1       50.97       61.38      6.97 o 
   1 -12   1       51.56       42.61      7.90 o 
   2 -12   1       67.77       81.88     16.73 o 
  -8 -11   1        0.36        7.92      2.82 o 
  -7 -11   1        2.17        8.63      3.76 o 
  -6 -11   1       54.32       47.76      8.29 o 
  -5 -11   1        0.38        2.90      3.22 o 
  -4 -11   1      257.80      241.13     10.38 o 
  -3 -11   1        4.95        8.85      4.53 o 
  -2 -11   1       48.32       44.05      6.22 o 
  -1 -11   1      254.76      291.68     14.77 o 
   0 -11   1       78.25       66.88      7.11 o 
   1 -11   1       50.26       47.42      6.91 o 
   2 -11   1        1.36        3.15      3.04 o 
   3 -11   1       28.28       32.90      5.90 o 
   4 -11   1       19.87       17.21      4.59 o 
  -9 -10   1      145.73      184.71     16.02 o 
  -8 -10   1        4.75        9.49      7.30 o 
  -7 -10   1       22.07       27.32      6.31 o 
  -6 -10   1        1.09        0.24      4.30 o 
  -5 -10   1      417.41      409.32     20.05 o 
  -4 -10   1      181.30      206.57     17.48 o 
  -3 -10   1       50.33       49.56      5.37 o 
  -2 -10   1       65.34       64.72      8.27 o 
  -1 -10   1       10.96       15.53      4.11 o 
   0 -10   1       14.93       27.91      4.05 o 
   1 -10   1      111.66      111.84      6.40 o 
   2 -10   1      171.05      158.42     10.08 o 
   3 -10   1       59.79       51.64      6.36 o 
   4 -10   1      308.50      337.38     19.24 o 
   5 -10   1       88.44       92.26      8.43 o 
 -10  -9   1        4.28        4.35      5.40 o 
  -9  -9   1      274.24      266.41     15.70 o 
  -8  -9   1      267.69      264.64     21.71 o 
  -7  -9   1        0.08        3.11      3.16 o 
  -6  -9   1       94.26      103.91     16.73 o 
  -5  -9   1       61.87       59.10     12.05 o 
  -4  -9   1        0.12        6.29      4.33 o 
  -3  -9   1       26.89       31.81      3.74 o 
  -2  -9   1       17.24       20.90      3.30 o 
  -1  -9   1       35.17       34.81      4.57 o 
   0  -9   1       85.61       89.10      5.42 o 
   1  -9   1        8.96       10.76      3.53 o 
   2  -9   1       27.89       33.43      6.24 o 
   3  -9   1      131.28      121.09      7.03 o 
   4  -9   1       12.15       10.91      4.33 o 
   5  -9   1       10.83       14.96      6.59 o 
   6  -9   1       49.07       49.24     10.88 o 
   7  -9   1       14.04        9.35      7.00 o 
 -10  -8   1        7.86        7.08      5.91 o 
  -9  -8   1      122.92      137.09     11.86 o 
  -8  -8   1      170.18      153.67     12.84 o 
  -7  -8   1      106.85      114.41      8.99 o 
  -6  -8   1       20.00       15.20      3.37 o 
  -5  -8   1      812.26      829.04     18.87 o 
  -4  -8   1        7.00       12.42      2.90 o 
  -3  -8   1        3.56        1.46      2.34 o 
  -2  -8   1       17.66       17.60      4.10 o 
  -1  -8   1       16.79       19.94      5.98 o 
   0  -8   1       43.45       41.89      5.17 o 
   1  -8   1       42.55       46.47      6.20 o 
   2  -8   1      139.02      131.25      4.81 o 
   3  -8   1       63.83       75.91      9.62 o 
   4  -8   1      230.52      217.83      6.52 o 
   5  -8   1       40.00       38.09      5.01 o 
   6  -8   1        6.93       11.05      4.34 o 
   7  -8   1        6.35       12.37      5.19 o 
 -11  -7   1        0.06        0.67      4.11 o 
 -10  -7   1      209.71      224.92     19.75 o 
  -8  -7   1       43.80       38.39      6.54 o 
  -7  -7   1       66.75       60.74      7.11 o 
  -6  -7   1      142.21      142.22      8.14 o 
  -5  -7   1      395.70      409.88      7.80 o 
  -4  -7   1       15.39        8.29      5.24 o 
  -3  -7   1      169.07      163.84      5.26 o 
  -2  -7   1      743.32      740.17     14.45 o 
  -1  -7   1       15.17       27.42      3.66 o 
   0  -7   1     2546.63     2543.38     29.54 o 
   1  -7   1      379.09      358.66      7.04 o 
   2  -7   1       55.88       58.43      5.39 o 
   3  -7   1      349.35      381.39      7.36 o 
   4  -7   1       32.39       30.12      5.30 o 
   5  -7   1        0.10        4.83      1.67 o 
   6  -7   1       53.93       46.01      5.51 o 
   7  -7   1      222.19      240.37     14.67 o 
   8  -7   1       15.51        0.98      9.03 o 
 -11  -6   1        1.12       -4.45      5.08 o 
 -10  -6   1        4.18       16.25      5.86 o 
  -9  -6   1      118.30      112.18     22.10 o 
  -8  -6   1       34.01       28.59      4.23 o 
  -7  -6   1      313.66      279.86     12.27 o 
  -6  -6   1       18.98       18.58      2.61 o 
  -5  -6   1       24.77       35.13      4.10 o 
  -4  -6   1       13.75       10.16      3.24 o 
  -3  -6   1      706.86      656.49     10.90 o 
  -2  -6   1       82.23       86.38      3.32 o 
  -1  -6   1      529.86      515.99     10.54 o 
   0  -6   1     1452.21     1550.27     24.43 o 
   1  -6   1      200.67      199.59      6.77 o 
   2  -6   1       14.30       17.60      3.14 o 
   3  -6   1        0.37        4.00      1.97 o 
   4  -6   1        0.63        4.44      3.78 o 
   5  -6   1      127.40      136.82      7.36 o 
   6  -6   1        4.72        7.32      2.24 o 
   7  -6   1        2.97        4.90      2.02 o 
   8  -6   1      290.52      321.88     20.14 o 
   9  -6   1        0.03        1.32      5.19 o 
 -11  -5   1       34.22       34.03      8.41 o 
 -10  -5   1      113.32      124.61     10.54 o 
  -9  -5   1        0.39        2.46      4.01 o 
  -8  -5   1      295.26      264.61      7.21 o 
  -7  -5   1        4.48        2.34      2.59 o 
  -6  -5   1       16.50       15.74      2.60 o 
  -5  -5   1      154.52      173.28     13.49 o 
  -4  -5   1       64.69       62.86      5.16 o 
  -3  -5   1       26.07       34.62      3.19 o 
  -2  -5   1      267.02      275.68      5.33 o 
  -1  -5   1      487.75      510.88     12.80 o 
   0  -5   1      118.55      124.67      5.58 o 
   1  -5   1      632.14      682.35     12.11 o 
   2  -5   1        0.04        0.43      1.99 o 
   3  -5   1      156.24      166.96      5.35 o 
   4  -5   1      143.99      124.51      8.88 o 
   5  -5   1      630.36      646.16     10.99 o 
   6  -5   1       93.41       85.43      5.39 o 
   7  -5   1        0.23        1.54      1.63 o 
   8  -5   1       25.25       16.33      4.27 o 
   9  -5   1       45.70       33.68     15.56 o 
 -11  -4   1       17.65       11.71      5.48 o 
 -10  -4   1        8.38        2.25      2.34 o 
  -9  -4   1      311.13      300.76      7.79 o 
  -8  -4   1       23.77       23.76      3.26 o 
  -7  -4   1       52.74       59.68      5.83 o 
  -6  -4   1        1.32        4.44      1.61 o 
  -5  -4   1     1442.11     1429.04     21.42 o 
  -4  -4   1       79.44       85.78      2.94 o 
  -3  -4   1       12.68       10.70      1.78 o 
  -2  -4   1       11.56       16.76      1.65 o 
  -1  -4   1      146.47      144.73      5.90 o 
   0  -4   1      495.51      510.22      9.86 o 
   1  -4   1        3.28        3.11      1.75 o 
   2  -4   1       15.07       21.68      3.19 o 
   3  -4   1       17.35       21.69      3.06 o 
   4  -4   1      347.71      354.54      9.51 o 
   5  -4   1      109.23      112.06     12.07 o 
   6  -4   1       78.43       76.92      7.04 o 
   7  -4   1      667.83      667.22     13.00 o 
   8  -4   1        0.08       -1.27      3.57 o 
   9  -4   1       10.10       16.13      3.72 o 
  10  -4   1       11.06        6.56      3.59 o 
 -11  -3   1       16.14       24.16      5.01 o 
 -10  -3   1        0.01        6.15      3.05 o 
  -9  -3   1      385.29      336.84     11.17 o 
  -8  -3   1      246.80      226.06     15.16 o 
  -7  -3   1       80.97       79.41      5.94 o 
  -6  -3   1      427.97      461.30      6.96 o 
  -5  -3   1      488.01      465.57      8.59 o 
  -4  -3   1     1638.84     1755.09     17.54 o 
  -3  -3   1       54.21       62.65      3.72 o 
  -2  -3   1      484.59      461.53      7.18 o 
  -1  -3   1       20.46       14.03      1.21 o 
   0  -3   1     2756.42     2698.44     15.77 o 
   1  -3   1      130.59      103.86      2.93 o 
   2  -3   1       32.95       38.32      5.17 o 
   3  -3   1     1834.07     1818.30     15.51 o 
   4  -3   1      158.40      155.15      4.49 o 
   5  -3   1      571.85      595.59      9.07 o 
   6  -3   1       25.86       27.87      3.66 o 
   7  -3   1        1.38        4.00      1.49 o 
   8  -3   1      587.33      562.60     13.28 o 
   9  -3   1       59.31       55.81      5.67 o 
  10  -3   1       14.06       12.58      4.31 o 
 -11  -2   1       36.34       46.71      5.51 o 
 -10  -2   1        1.51        7.31      5.02 o 
  -9  -2   1      228.78      249.64     14.60 o 
  -8  -2   1      197.32      185.70      5.28 o 
  -7  -2   1      265.78      273.54      5.99 o 
  -6  -2   1     1273.05     1274.67     20.11 o 
  -5  -2   1      186.63      192.87      4.55 o 
  -4  -2   1      706.20      751.59      8.04 o 
  -3  -2   1        0.00        1.05      1.11 o 
  -2  -2   1      763.61      755.43      5.99 o 
   0  -2   1     2389.01     2332.31     12.83 o 
   2  -2   1       17.67       23.86      2.30 o 
   3  -2   1     2111.81     2207.01     18.56 o 
   4  -2   1      168.20      191.81      4.50 o 
   5  -2   1     1040.44     1043.72     13.70 o 
   6  -2   1      188.65      186.98      3.16 o 
   7  -2   1       17.44       17.64      2.46 o 
   8  -2   1       10.72       15.08      4.36 o 
   9  -2   1       54.15       57.05      6.48 o 
  10  -2   1       67.00       60.22     10.07 o 
  11  -2   1        0.49        0.00      4.96 o 
 -11  -1   1       22.10       15.60      4.50 o 
 -10  -1   1        5.20        2.90      6.63 o 
  -9  -1   1       12.09        7.97      3.48 o 
  -8  -1   1       22.49       20.72      4.35 o 
  -7  -1   1       57.35       48.45      3.97 o 
  -6  -1   1     1079.97     1036.51     16.10 o 
  -5  -1   1        2.68        3.07      2.05 o 
  -4  -1   1      875.70      933.22      8.23 o 
  -3  -1   1      218.36      210.81      2.89 o 
  -2  -1   1     5106.52     4889.81     35.70 o 
  -1  -1   1      182.02      176.88      2.54 o 
   1  -1   1     1722.69     1694.31      9.21 o 
   2  -1   1      276.36      288.11      3.44 o 
   3  -1   1     1421.31     1410.99     10.24 o 
   4  -1   1      431.30      431.67      7.25 o 
   5  -1   1      364.39      340.55      6.27 o 
   6  -1   1       16.32       16.89      2.69 o 
   7  -1   1      184.33      173.99      8.97 o 
   8  -1   1        0.08        5.85      2.51 o 
   9  -1   1        1.23        6.64      3.63 o 
  10  -1   1      162.55      181.91     10.63 o 
  11  -1   1      112.94       89.10     19.70 o 
 -11   0   1      161.82      185.60      7.68 o 
 -10   0   1        0.34        4.22      2.56 o 
  -9   0   1        0.03        1.59      2.08 o 
  -8   0   1      731.95      773.60     21.74 o 
  -7   0   1        0.00        3.20      1.16 o 
  -6   0   1      100.53       89.92     11.36 o 
  -5   0   1        1.12        2.56      1.41 o 
  -4   0   1       33.76       38.18      2.64 o 
  -3   0   1      801.45      769.23      5.86 o 
  -2   0   1     4970.79     4836.46     40.04 o 
   2   0   1     3346.72     3445.40     31.90 o 
   3   0   1     4186.98     3854.25     34.92 o 
   4   0   1     3131.35     3290.22     31.43 o 
   5   0   1       34.14       43.78      2.22 o 
   6   0   1      542.17      568.71      9.82 o 
   7   0   1      599.95      590.34      9.85 o 
   8   0   1      121.71      132.24      5.28 o 
   9   0   1       58.75       59.23      7.15 o 
  10   0   1        1.98        1.38      3.90 o 
  11   0   1       11.88       11.47      3.89 o 
 -11   1   1       38.88       39.11     11.36 o 
 -10   1   1       39.50       48.94      6.56 o 
  -9   1   1       36.30       35.16      4.74 o 
  -8   1   1      138.38      129.24      9.98 o 
  -7   1   1      968.98      953.84     13.30 o 
  -6   1   1      165.03      152.33      4.15 o 
  -5   1   1      834.39      867.02     42.91 o 
  -4   1   1     1969.72     2042.94     20.91 o 
  -3   1   1      440.45      436.56      5.21 o 
  -2   1   1      108.23      110.72      2.41 o 
  -1   1   1      487.82      439.05      4.82 o 
   2   1   1      742.91      751.60      5.29 o 
   3   1   1      712.10      658.74      4.84 o 
   4   1   1      617.87      612.44     14.82 o 
   5   1   1     1485.03     1623.97     34.33 o 
   6   1   1      108.56      101.73      9.98 o 
   7   1   1      564.05      597.41     11.45 o 
   8   1   1      216.86      229.06     14.39 o 
   9   1   1       21.26       14.22      2.80 o 
  10   1   1        2.42        6.08      2.03 o 
  11   1   1      146.77      174.33     29.43 o 
 -11   2   1       18.65       24.30      9.17 o 
 -10   2   1        7.94        8.73      3.82 o 
  -9   2   1      140.66      150.24      8.98 o 
  -8   2   1     1314.96     1336.59     43.37 o 
  -7   2   1     1260.30     1299.31     16.83 o 
  -6   2   1      103.78      111.87      4.01 o 
  -5   2   1      439.83      463.11      7.94 o 
  -4   2   1      446.02      451.93      8.98 o 
  -3   2   1     2707.66     2705.00     24.07 o 
  -2   2   1      299.77      260.41      3.59 o 
  -1   2   1     2088.90     1910.99     14.15 o 
   0   2   1     3211.80     2943.18     16.74 o 
   1   2   1     2118.81     2020.56     11.00 o 
   2   2   1     3084.42     3113.52     18.15 o 
   3   2   1      843.67      769.64      5.98 o 
   4   2   1     1181.56     1165.59     14.58 o 
   6   2   1      410.72      381.07      7.96 o 
   7   2   1     2050.77     2048.85     25.87 o 
   8   2   1        5.42        9.35      3.74 o 
   9   2   1      231.97      240.66      8.84 o 
  10   2   1        0.25        3.02      2.10 o 
  11   2   1       14.65       19.45      7.76 o 
  12   2   1       20.91       22.39      4.91 o 
 -10   3   1       64.84       64.23     16.79 o 
  -9   3   1       72.12       60.07     12.65 o 
  -8   3   1        6.64        2.26      4.02 o 
  -7   3   1      938.26      905.13     21.02 o 
  -6   3   1       12.46       14.02      2.54 o 
  -5   3   1        4.55        5.74      1.62 o 
  -4   3   1        3.23        2.74      1.67 o 
  -3   3   1       45.17       53.70      4.13 o 
  -2   3   1     1001.92     1047.51     12.18 o 
  -1   3   1      523.64      471.94      6.09 o 
   0   3   1      588.34      528.72     11.26 o 
   1   3   1      828.90      743.11      5.21 o 
   2   3   1      680.98      644.09      5.46 o 
   3   3   1     3421.83     3396.45     26.37 o 
   4   3   1      252.41      232.39      5.31 o 
   5   3   1      475.92      457.29      4.60 o 
   6   3   1       50.67       58.63      5.30 o 
   7   3   1      310.43      287.29      5.64 o 
   8   3   1       17.75       18.42      3.98 o 
   9   3   1      120.81      121.59      9.43 o 
  10   3   1        2.05        7.36      3.36 o 
  11   3   1      121.45      109.91     11.35 o 
  12   3   1       11.49       10.36      6.63 o 
 -10   4   1       34.86       46.56     13.18 o 
  -9   4   1       16.77       23.46     10.03 o 
  -8   4   1       89.40       82.84      8.76 o 
  -7   4   1      250.62      243.85      6.83 o 
  -6   4   1        0.00        2.40      2.40 o 
  -5   4   1      125.73      110.61      4.07 o 
  -4   4   1      208.04      204.15      6.21 o 
  -3   4   1      589.75      599.07      6.16 o 
  -2   4   1      151.92      163.56      4.03 o 
  -1   4   1     2522.43     2564.79     18.04 o 
   0   4   1      167.33      148.00      4.20 o 
   1   4   1        2.58        1.71      1.99 o 
   2   4   1        8.53        4.05      1.72 o 
   3   4   1      241.54      245.80      5.93 o 
   4   4   1       90.05       93.59      4.46 o 
   5   4   1      630.02      655.43     12.90 o 
   6   4   1      144.27      136.48      3.87 o 
   7   4   1      279.42      275.22      6.07 o 
   8   4   1      605.68      576.61     17.02 o 
   9   4   1        0.03        2.05      7.68 o 
  10   4   1       76.10       69.27     13.16 o 
  11   4   1      146.47      155.15      8.69 o 
 -10   5   1        2.94        4.31      6.82 o 
  -9   5   1        0.04        8.00      6.46 o 
  -7   5   1        1.18        3.09      1.48 o 
  -6   5   1       24.31       22.51      3.35 o 
  -5   5   1        1.39        1.37      1.95 o 
  -4   5   1       30.30       33.02      3.93 o 
  -3   5   1      196.50      178.95     10.63 o 
  -2   5   1      494.91      518.41      9.77 o 
  -1   5   1     1213.80     1270.27     14.92 o 
   0   5   1       86.60       78.98     12.97 o 
   1   5   1      515.49      496.06     10.00 o 
   2   5   1      675.66      678.44     20.34 o 
   3   5   1     1201.66     1208.81     14.76 o 
   4   5   1      821.62      835.43     11.31 o 
   5   5   1      198.57      205.65      6.81 o 
   6   5   1        0.84        3.40      3.44 o 
   7   5   1        0.00        0.56      2.01 o 
   8   5   1       67.57       59.20      9.15 o 
   9   5   1      456.07      475.52     10.16 o 
  10   5   1       60.05       60.11     11.52 o 
  11   5   1        3.61        6.95      2.76 o 
  -9   6   1        2.14       -4.92      6.93 o 
  -8   6   1       85.94       89.77     10.72 o 
  -7   6   1       16.42       11.10      3.91 o 
  -6   6   1      111.59      112.25      7.67 o 
  -5   6   1      228.89      221.60      8.66 o 
  -4   6   1       54.09       68.38      6.23 o 
  -3   6   1       51.55       48.65      5.68 o 
  -2   6   1      726.27      704.40     12.42 o 
  -1   6   1       90.76      126.87      5.42 o 
   0   6   1        3.31        3.49      2.38 o 
   1   6   1     2803.85     2981.59     40.68 o 
   2   6   1     1417.56     1456.60     15.76 o 
   3   6   1       27.59       29.73      2.59 o 
   4   6   1       12.61       20.57      2.79 o 
   5   6   1       24.40       23.99      3.88 o 
   6   6   1       89.26       97.53      5.50 o 
   7   6   1        5.31        3.13      2.13 o 
   8   6   1       17.52       21.31      6.10 o 
   9   6   1        8.55        3.43      5.33 o 
  10   6   1       92.19       83.33     17.47 o 
  11   6   1       44.55       30.26      7.39 o 
  -8   7   1       20.52       35.79      9.41 o 
  -7   7   1        8.86        7.54      3.61 o 
  -6   7   1      239.72      252.42      7.18 o 
  -5   7   1        3.56        4.67      2.89 o 
  -4   7   1        7.10        8.29      2.36 o 
  -3   7   1       25.35       22.83      5.27 o 
  -2   7   1      445.41      419.96      7.31 o 
  -1   7   1      199.64      219.88      7.97 o 
   0   7   1      623.04      599.71     10.84 o 
   1   7   1      568.56      542.22      9.98 o 
   2   7   1     1019.52     1046.04     17.48 o 
   3   7   1      196.76      207.09      6.19 o 
   4   7   1      428.58      446.73     10.07 o 
   5   7   1        0.18        2.61      1.84 o 
   6   7   1      559.04      542.59      8.60 o 
   7   7   1        6.78        7.02      2.12 o 
   8   7   1       47.30       38.18      5.97 o 
   9   7   1        0.43        6.34      4.33 o 
  10   7   1       92.02       62.07     17.41 o 
  11   7   1       14.31       18.14      7.07 o 
  -8   8   1       14.90       20.49      6.56 o 
  -7   8   1       24.38       18.87      5.90 o 
  -6   8   1        5.70        4.18      2.78 o 
  -5   8   1        0.15        8.75      4.18 o 
  -4   8   1      226.66      224.26      9.77 o 
  -3   8   1        9.54        9.77      2.83 o 
  -2   8   1        0.25        2.48      2.17 o 
  -1   8   1       31.25       36.59      4.13 o 
   0   8   1       86.77       71.21      4.28 o 
   1   8   1      471.11      492.95      7.76 o 
   2   8   1       54.69       44.19      5.65 o 
   3   8   1       79.28       87.47      6.01 o 
   4   8   1      758.80      791.74     16.48 o 
   5   8   1       12.62       15.77      3.38 o 
   6   8   1       41.71       42.21      5.65 o 
   7   8   1       73.24       73.74      9.90 o 
   8   8   1       78.26       79.30     18.37 o 
   9   8   1      149.26      149.69     11.70 o 
  10   8   1       25.14       20.33      9.24 o 
  -7   9   1        0.40        8.54      7.30 o 
  -6   9   1        3.11        5.33      4.94 o 
  -5   9   1       29.82       22.00      5.14 o 
  -4   9   1       13.40        8.81      4.48 o 
  -3   9   1       12.20        6.38      4.10 o 
  -2   9   1       58.52       71.12      9.34 o 
  -1   9   1        2.69        4.28      2.94 o 
   0   9   1       74.47       82.74      7.50 o 
   1   9   1        1.12        5.20      1.95 o 
   2   9   1     1161.82     1169.66     15.65 o 
   3   9   1       24.18       31.56      4.05 o 
   4   9   1      196.06      195.69      7.94 o 
   5   9   1       63.84       59.22      6.82 o 
   6   9   1       80.96       81.60      6.46 o 
   7   9   1        0.22        4.19      2.66 o 
   8   9   1        0.21        2.95      3.18 o 
   9   9   1      348.95      399.01     25.60 o 
  10   9   1       45.09       51.05      7.35 o 
  -6  10   1       20.21       26.39      4.42 o 
  -5  10   1       40.08       47.38      7.24 o 
  -4  10   1       40.49       38.26      9.20 o 
  -3  10   1       54.24       44.76      5.99 o 
  -2  10   1      422.84      375.32     11.94 o 
  -1  10   1      190.67      204.85      9.97 o 
   0  10   1       49.50       40.75      4.70 o 
   1  10   1      517.77      544.12     20.79 o 
   2  10   1      219.29      220.73      7.44 o 
   3  10   1      144.44      143.22      5.47 o 
   4  10   1       24.19       23.97      3.35 o 
   5  10   1      442.76      467.05      9.89 o 
   6  10   1       60.59       65.78      8.91 o 
   7  10   1        0.11        3.88      3.57 o 
   8  10   1       77.30       72.03     20.16 o 
   9  10   1       14.57       10.40      7.13 o 
  -5  11   1        1.41        1.79      2.61 o 
  -4  11   1       52.96       36.14      9.66 o 
  -3  11   1      519.53      546.35     33.99 o 
  -2  11   1      140.34      137.15     10.45 o 
  -1  11   1       27.32       34.72     11.69 o 
   0  11   1        0.03        1.50      3.07 o 
   1  11   1       33.98       27.29      3.79 o 
   2  11   1       48.66       43.63      4.36 o 
   3  11   1        1.64        8.03      3.29 o 
   4  11   1      144.75      161.99     10.18 o 
   5  11   1       12.09       10.38      2.64 o 
   6  11   1        0.00        2.54      4.62 o 
   7  11   1       16.86       14.86      4.52 o 
   8  11   1        7.23        4.39      2.80 o 
  -3  12   1       61.51       52.17      6.67 o 
  -2  12   1       43.58       44.26      6.06 o 
  -1  12   1       27.29       29.79      5.39 o 
   0  12   1       78.51       85.87     11.80 o 
   1  12   1       23.29       30.06      4.96 o 
   2  12   1        8.57        4.78      2.73 o 
   3  12   1      128.38      118.09     12.51 o 
   4  12   1        2.09        2.16      6.95 o 
   5  12   1       14.30       12.47      4.29 o 
   6  12   1        0.72        4.19      5.16 o 
   7  12   1        0.11        6.38      3.55 o 
  -1  13   1        6.95       11.41      4.52 o 
   0  13   1        4.97       10.32      5.85 o 
   1  13   1       27.13       28.08      5.47 o 
   2  13   1      126.46      121.54      8.26 o 
   3  13   1        5.14        9.01      2.89 o 
   4  13   1        1.89        3.67      3.16 o 
   5  13   1        0.22        1.90      4.97 o 
  -6 -12   2        0.00        5.82      3.74 o 
  -5 -12   2       72.12       61.83     13.52 o 
  -4 -12   2        9.09        6.53     10.26 o 
  -3 -12   2       30.04       24.81      6.45 o 
  -2 -12   2        1.55       -0.78      2.28 o 
  -1 -12   2        0.68        1.60      3.50 o 
   0 -12   2       35.78       33.04      5.69 o 
   1 -12   2        1.09        4.27      2.53 o 
   2 -12   2       39.37       36.47      5.76 o 
  -7 -11   2       68.46       61.79     10.59 o 
  -6 -11   2        8.07       10.41      4.48 o 
  -5 -11   2        0.45        3.81      2.73 o 
  -4 -11   2        0.03        1.09      4.01 o 
  -3 -11   2       27.62       23.39      5.68 o 
  -2 -11   2       92.62       95.13     13.69 o 
  -1 -11   2       80.01       66.17      6.89 o 
   0 -11   2      186.78      209.92     10.03 o 
   1 -11   2       12.77       16.30      3.51 o 
   2 -11   2       64.46       74.31     10.73 o 
   3 -11   2      177.04      170.24     20.66 o 
   4 -11   2        0.09        5.26      2.26 o 
  -8 -10   2       12.39        8.34      4.48 o 
  -7 -10   2       24.41       18.05      4.16 o 
  -6 -10   2      415.19      426.42     18.13 o 
  -5 -10   2       21.71       32.97      6.96 o 
  -4 -10   2      308.38      335.72     27.77 o 
  -3 -10   2      152.03      128.47     17.56 o 
  -2 -10   2        7.75        9.96      2.38 o 
  -1 -10   2       27.27       32.45      4.65 o 
   0 -10   2       33.48       34.14      3.79 o 
   1 -10   2       28.25       22.01      4.31 o 
   2 -10   2       93.52       92.41      5.91 o 
   3 -10   2       48.03       43.95      5.36 o 
   4 -10   2       24.46       21.72      5.50 o 
   5 -10   2        8.12       11.86      3.85 o 
  -9  -9   2      657.61      727.89     45.94 o 
  -8  -9   2       19.32       13.19      5.12 o 
  -7  -9   2        0.74        5.34      5.23 o 
  -6  -9   2       69.92       69.88     11.28 o 
  -5  -9   2      127.43      131.43     21.26 o 
  -4  -9   2      648.31      661.83     15.87 o 
  -3  -9   2      284.65      283.91      7.49 o 
  -2  -9   2       32.19       28.69      5.79 o 
  -1  -9   2        9.83       16.87      3.16 o 
   0  -9   2       74.84       65.63     10.20 o 
   1  -9   2      455.01      465.80      9.83 o 
   2  -9   2       58.71       59.15      7.63 o 
   3  -9   2        0.07        1.35      1.77 o 
   4  -9   2       10.11        8.02      2.58 o 
   5  -9   2       60.25       81.73     17.06 o 
   6  -9   2        0.24        2.10      4.59 o 
  -9  -8   2       44.55       42.93     12.31 o 
  -8  -8   2       26.63       21.32      8.60 o 
  -7  -8   2      113.81      119.89      7.55 o 
  -6  -8   2       15.58       11.67      3.90 o 
  -5  -8   2      132.24      121.32     15.41 o 
  -4  -8   2     1179.13     1225.06     27.02 o 
  -3  -8   2      212.11      223.09      9.54 o 
  -2  -8   2       59.74       60.38      6.67 o 
  -1  -8   2      128.44      119.64      7.16 o 
   0  -8   2      166.68      147.15      9.17 o 
   1  -8   2       68.48       82.00      6.92 o 
   2  -8   2      144.19      127.21      5.09 o 
   3  -8   2       13.70       13.71      2.62 o 
   4  -8   2      686.49      676.91     10.19 o 
   5  -8   2      108.31      112.59      8.94 o 
   6  -8   2        5.91       10.70      3.22 o 
   7  -8   2        3.16        6.77      6.10 o 
 -10  -7   2        0.00       -2.52      6.15 o 
  -9  -7   2       74.12       54.35     19.15 o 
  -8  -7   2       21.29       22.58      5.39 o 
  -7  -7   2      312.95      350.23     11.49 o 
  -6  -7   2       12.33       15.26      2.85 o 
  -5  -7   2      151.38      149.82      6.77 o 
  -4  -7   2      573.97      575.85     24.19 o 
  -3  -7   2       10.62       11.45      2.73 o 
  -2  -7   2       21.04       21.12      3.66 o 
  -1  -7   2      770.24      774.68     17.22 o 
   0  -7   2       57.49       68.78      5.12 o 
   1  -7   2        6.21       10.93      3.18 o 
   2  -7   2      102.81       95.49      6.47 o 
   3  -7   2       21.88       29.65      4.06 o 
   4  -7   2       70.02       74.03      5.49 o 
   5  -7   2       48.10       48.20      5.37 o 
   6  -7   2      161.83      157.16     16.90 o 
   8  -7   2       39.21       36.59      8.10 o 
 -11  -6   2        0.10       -5.00      5.29 o 
 -10  -6   2       76.61       73.40      8.38 o 
  -9  -6   2       75.00       67.80     19.19 o 
  -8  -6   2       22.64       16.45      5.31 o 
  -7  -6   2       54.73       59.59      4.66 o 
  -6  -6   2      251.29      239.39      9.22 o 
  -5  -6   2       88.62       81.61      4.67 o 
  -4  -6   2      917.59      892.91     13.99 o 
  -3  -6   2       61.56       65.70      4.69 o 
  -2  -6   2       13.77       18.64      2.86 o 
  -1  -6   2      171.70      194.36      8.90 o 
   0  -6   2      421.20      444.48      9.24 o 
   1  -6   2      164.55      162.02      6.25 o 
   2  -6   2      282.88      293.01     13.91 o 
   3  -6   2       46.89       49.87      6.29 o 
   4  -6   2        2.06        2.00      2.28 o 
   5  -6   2      467.36      470.44     11.69 o 
   6  -6   2      116.30      117.05      8.00 o 
   7  -6   2        2.55        7.43      4.89 o 
   8  -6   2      144.59      175.62     14.49 o 
   9  -6   2       42.03       40.21     12.95 o 
 -11  -5   2       49.80       43.38     12.44 o 
 -10  -5   2       63.80       60.16      8.75 o 
  -9  -5   2      116.18      114.60      8.45 o 
  -8  -5   2      196.22      173.57      4.69 o 
  -7  -5   2      469.35      467.28     10.46 o 
  -6  -5   2        0.01        3.90      1.74 o 
  -5  -5   2       34.05       34.90      2.84 o 
  -4  -5   2      212.32      187.66      4.68 o 
  -3  -5   2       18.40       18.70      3.00 o 
  -2  -5   2        0.91        1.51      1.11 o 
  -1  -5   2      486.16      452.37      6.61 o 
   0  -5   2       53.85       51.73      4.13 o 
   1  -5   2        7.00        7.59      2.06 o 
   2  -5   2       12.33       19.91      3.19 o 
   3  -5   2       18.66       23.27      3.23 o 
   4  -5   2     1690.94     1692.12     17.64 o 
   5  -5   2     1307.09     1292.48     10.03 o 
   6  -5   2       46.79       45.63      6.16 o 
   7  -5   2      103.03      109.62      9.68 o 
   8  -5   2      193.35      215.03      9.18 o 
   9  -5   2       64.03       41.83     11.79 o 
 -11  -4   2        0.32        7.52      3.66 o 
 -10  -4   2       66.07       61.76      7.26 o 
  -9  -4   2      180.98      187.45     12.13 o 
  -8  -4   2      138.41      159.97      4.55 o 
  -7  -4   2       17.52       24.38      3.16 o 
  -6  -4   2       22.04       25.75      3.51 o 
  -5  -4   2       73.35       71.42      2.77 o 
  -4  -4   2       57.92       55.15      4.10 o 
  -3  -4   2      749.20      737.12      6.33 o 
  -2  -4   2      800.51      826.68     15.68 o 
  -1  -4   2      152.30      174.82      5.35 o 
   0  -4   2     3647.70     3665.41     25.70 o 
   1  -4   2     3281.88     3449.77     79.02 o 
   2  -4   2       55.68       63.65      6.40 o 
   3  -4   2      286.00      295.87      7.54 o 
   4  -4   2      335.92      348.38      6.82 o 
   5  -4   2      610.32      630.11      8.04 o 
   6  -4   2      111.59      114.27      7.54 o 
   7  -4   2        0.39        3.71      1.86 o 
   8  -4   2       51.36       47.90      8.75 o 
   9  -4   2        5.01        2.13      4.23 o 
  10  -4   2       17.26       17.24      8.06 o 
 -11  -3   2        2.31        0.05      4.69 o 
 -10  -3   2       49.13       50.80     11.04 o 
  -9  -3   2        5.18        3.08      4.44 o 
  -8  -3   2      239.35      227.97      4.76 o 
  -7  -3   2     1229.75     1240.24     15.95 o 
  -6  -3   2       98.49      101.93      3.58 o 
  -5  -3   2      271.20      260.46     11.60 o 
  -4  -3   2     1256.00     1322.14     13.98 o 
  -3  -3   2      529.64      521.30     12.84 o 
  -2  -3   2       25.45       29.64      1.68 o 
  -1  -3   2        0.74        1.48      0.92 o 
   0  -3   2     1219.34     1264.48      9.04 o 
   1  -3   2        8.33       10.87      2.26 o 
   2  -3   2       23.16       17.59      2.68 o 
   3  -3   2       92.15       84.38      3.87 o 
   4  -3   2      324.33      333.58      8.75 o 
   5  -3   2       56.29       65.83      8.22 o 
   6  -3   2      226.44      236.67      8.71 o 
   7  -3   2        0.82        1.61      1.25 o 
   8  -3   2      219.73      230.14     14.57 o 
   9  -3   2        5.60       11.27      4.92 o 
  10  -3   2      120.04      122.47     11.05 o 
 -11  -2   2       46.46       56.20      6.72 o 
 -10  -2   2       25.15       17.58      7.18 o 
  -9  -2   2       95.16       92.99      7.45 o 
  -8  -2   2        1.79        2.29      1.80 o 
  -7  -2   2      294.01      273.45      7.41 o 
  -6  -2   2       75.52       60.10      4.72 o 
  -5  -2   2       58.85       54.28      2.86 o 
  -4  -2   2      418.53      404.13      8.13 o 
  -3  -2   2      853.32      850.32      7.56 o 
  -2  -2   2      103.43       96.91      4.41 o 
   0  -2   2      121.17      131.68      2.45 o 
   1  -2   2     2518.98     2543.59     15.11 o 
   2  -2   2      135.17      113.04      2.53 o 
   3  -2   2        0.00       -1.60      2.14 o 
   4  -2   2      185.72      168.58      3.82 o 
   5  -2   2      935.37      956.16     12.83 o 
   6  -2   2       10.25        7.22      1.32 o 
   8  -2   2      461.74      478.96     12.44 o 
   9  -2   2       12.88       15.39      4.31 o 
  10  -2   2       16.35       10.63      3.55 o 
  11  -2   2        5.57       10.92      4.35 o 
 -11  -1   2       23.01       23.23      3.48 o 
 -10  -1   2       12.19        8.56      3.12 o 
  -9  -1   2        4.69        9.61      3.14 o 
  -8  -1   2      162.41      169.43      5.65 o 
  -7  -1   2       71.55       77.24      6.05 o 
  -6  -1   2      161.55      156.42      7.09 o 
  -5  -1   2      121.63      110.00      5.59 o 
  -4  -1   2       66.79       47.15      3.52 o 
  -3  -1   2     1362.94     1421.47     12.73 o 
  -2  -1   2     3047.27     2943.26     18.76 o 
  -1  -1   2     5437.36     5373.00     55.31 o 
   0  -1   2     2058.08     1909.17     10.34 o 
   1  -1   2     7058.94     6523.48     97.60 o 
   2  -1   2       37.74       37.24      2.11 o 
   3  -1   2       53.75       59.38      2.33 o 
   4  -1   2      829.10      877.49     15.50 o 
   5  -1   2      323.25      329.08      9.26 o 
   6  -1   2      141.71      141.15      6.53 o 
   7  -1   2        4.91       -0.96      3.91 o 
   8  -1   2      120.98      124.07      5.42 o 
   9  -1   2       35.97       27.42      4.56 o 
  10  -1   2       50.24       47.41      7.27 o 
  11  -1   2        2.73        6.00      4.10 o 
 -11   0   2        1.11        5.57      3.64 o 
 -10   0   2        9.56        8.78      3.33 o 
  -9   0   2      126.10      126.65      5.91 o 
  -8   0   2      344.05      338.87     12.35 o 
  -7   0   2     2239.62     2303.05     28.39 o 
  -6   0   2     1974.32     2043.06     23.91 o 
  -5   0   2      500.43      534.19      8.13 o 
  -4   0   2      321.84      332.60      6.80 o 
  -3   0   2      147.21      133.42      2.62 o 
  -2   0   2     6817.76     6646.64     74.24 o 
  -1   0   2       58.00       74.69      1.64 o 
   0   0   2     1402.28     1364.04      7.32 o 
   1   0   2     2755.67     2714.23     22.66 o 
   2   0   2      769.94      677.35      5.83 o 
   3   0   2       23.04       22.37      3.64 o 
   4   0   2     1107.68     1144.80     11.64 o 
   5   0   2      683.82      745.66     15.54 o 
   6   0   2     2454.79     2816.11     61.66 o 
   7   0   2       20.71       19.90      5.76 o 
   8   0   2        0.43        6.10      3.64 o 
   9   0   2        9.24       12.04      3.59 o 
  10   0   2       14.37        4.91      4.19 o 
  11   0   2        2.69        5.35      4.25 o 
 -11   1   2       88.95       72.75     21.67 o 
 -10   1   2      107.74      122.95      8.58 o 
  -9   1   2        0.50        2.74      1.64 o 
  -8   1   2        9.70        9.78      2.54 o 
  -7   1   2       59.22       59.44      4.40 o 
  -6   1   2      502.83      510.08      9.88 o 
  -5   1   2       69.60       67.97      6.17 o 
  -4   1   2      827.85      789.82      7.85 o 
  -3   1   2        7.14        5.12      1.01 o 
  -2   1   2     1143.00      974.21      6.19 o 
   0   1   2      534.81      453.41      4.60 o 
   1   1   2     1393.23     1354.38      7.39 o 
   2   1   2      777.91      689.29      4.36 o 
   3   1   2     2543.21     2580.39     26.31 o 
   4   1   2     1827.99     1964.86     24.59 o 
   5   1   2      167.65      179.17      6.32 o 
   6   1   2        8.64       13.23      4.07 o 
   7   1   2        0.17        3.22      6.68 o 
   8   1   2      275.15      266.04     10.67 o 
   9   1   2        0.37        8.40      2.45 o 
  10   1   2      207.13      221.76     13.88 o 
  11   1   2        0.05        2.07      3.27 o 
 -11   2   2       32.93       28.05      5.77 o 
 -10   2   2        2.10        6.31      3.41 o 
  -9   2   2      129.20      154.19      8.65 o 
  -8   2   2       66.88       74.54      7.15 o 
  -7   2   2      598.04      619.20      6.17 o 
  -6   2   2       67.85       60.44      4.82 o 
  -5   2   2      298.62      298.27      7.78 o 
  -4   2   2        1.26        1.72      0.89 o 
  -3   2   2       13.38       11.23      2.35 o 
  -2   2   2      357.49      345.73      4.25 o 
  -1   2   2        4.64        9.47      1.73 o 
   0   2   2       65.19       61.18      2.44 o 
   1   2   2     1031.97     1105.52      7.90 o 
   2   2   2      580.08      515.00      6.06 o 
   3   2   2       21.80       21.53      1.75 o 
   4   2   2     2553.46     2731.31     22.17 o 
   5   2   2       59.57       76.70     13.95 o 
   6   2   2     1037.66     1058.74     20.40 o 
   7   2   2        0.02        1.24      3.64 o 
   8   2   2       38.70       50.82      6.44 o 
   9   2   2      165.36      127.51     12.11 o 
  10   2   2       64.50       69.08     13.68 o 
  11   2   2       28.69       30.06      4.87 o 
 -10   3   2       53.31       52.26     16.55 o 
  -9   3   2       13.79       21.84      4.50 o 
  -8   3   2      489.63      475.88     13.90 o 
  -7   3   2     1439.04     1442.97     37.92 o 
  -6   3   2       16.66       12.87      2.72 o 
  -5   3   2      562.85      555.48      8.58 o 
  -4   3   2      917.60      903.37     20.65 o 
  -3   3   2       27.34       20.19      1.82 o 
  -2   3   2      261.10      228.74      5.23 o 
  -1   3   2      100.49       93.20      1.94 o 
   0   3   2       85.17       88.03      2.23 o 
   1   3   2      488.42      409.69      5.54 o 
   2   3   2     2891.39     2796.48     22.48 o 
   3   3   2      113.76      113.00      3.60 o 
   4   3   2       29.73       26.38      2.58 o 
   5   3   2      748.83      748.00      8.59 o 
   6   3   2      226.54      225.87      5.08 o 
   7   3   2       34.72       32.06      4.96 o 
   8   3   2       84.08       97.61      5.79 o 
   9   3   2      787.18      746.89     26.81 o 
  10   3   2       16.55       15.79      4.04 o 
  11   3   2        0.12        4.49      5.18 o 
  12   3   2       38.29       34.95      7.04 o 
 -10   4   2       67.39       83.29     21.16 o 
  -9   4   2       26.85       38.05      8.86 o 
  -8   4   2       52.53       54.64      6.41 o 
  -7   4   2       13.35       15.59      2.71 o 
  -6   4   2       21.75       21.71      2.71 o 
  -5   4   2      304.10      311.88      7.28 o 
  -4   4   2       35.08       30.03      3.12 o 
  -3   4   2     1555.37     1641.48     16.66 o 
  -2   4   2      390.47      402.63     11.70 o 
  -1   4   2      306.91      291.59      5.53 o 
   0   4   2     2502.01     2528.67     18.11 o 
   1   4   2     1397.77     1433.03     14.57 o 
   2   4   2       82.60       83.30      8.99 o 
   3   4   2       78.12       68.88      3.47 o 
   4   4   2     1493.00     1566.48     16.32 o 
   5   4   2      190.97      205.84      4.94 o 
   6   4   2      214.18      213.85      3.99 o 
   7   4   2        3.60        2.32      1.12 o 
   8   4   2       22.61       28.43      5.07 o 
   9   4   2      271.06      301.82     15.84 o 
  10   4   2       90.58       67.97     14.66 o 
  11   4   2        2.61        3.61      2.54 o 
 -10   5   2       18.51       32.79      8.65 o 
  -9   5   2        9.12        2.39      6.65 o 
  -8   5   2       41.57       41.93      9.08 o 
  -7   5   2       28.11       25.37      4.84 o 
  -6   5   2       65.16       68.28      5.35 o 
  -5   5   2       31.08       33.18      3.85 o 
  -4   5   2      211.75      235.01      7.10 o 
  -3   5   2       57.56       56.78      2.10 o 
  -2   5   2       29.00       33.05      1.70 o 
  -1   5   2      485.53      452.89      7.85 o 
   0   5   2      545.05      540.78     10.39 o 
   1   5   2       38.95       45.41      4.78 o 
   2   5   2      488.47      498.27     12.66 o 
   3   5   2       35.05       50.40      4.68 o 
   4   5   2       50.96       57.73      7.27 o 
   5   5   2     1099.29     1084.76     35.32 o 
   6   5   2       78.47       75.43      6.01 o 
   7   5   2       20.84       18.26      2.51 o 
   8   5   2        1.49        5.20      2.59 o 
   9   5   2       38.58       47.80     10.16 o 
  10   5   2       42.45       34.99      7.01 o 
  11   5   2        2.19        5.97      3.72 o 
  -9   6   2       12.30       11.24      6.73 o 
  -8   6   2        1.47        6.47      7.72 o 
  -7   6   2      185.41      197.70     21.19 o 
  -6   6   2       92.02       94.12      8.45 o 
  -5   6   2       60.46       62.36      4.30 o 
  -4   6   2      145.92      162.55      6.12 o 
  -3   6   2       13.10       13.93      1.91 o 
  -2   6   2      130.12      141.84      4.25 o 
  -1   6   2      130.61      123.76      5.42 o 
   0   6   2       37.00       38.62      4.43 o 
   1   6   2       30.68       28.66      3.50 o 
   2   6   2      539.41      542.88     13.24 o 
   3   6   2       46.82       59.37      7.21 o 
   4   6   2      498.44      509.22      8.87 o 
   5   6   2      954.18      968.59     21.31 o 
   6   6   2      152.74      140.66      5.08 o 
   7   6   2       16.39       21.63      3.38 o 
   8   6   2      192.08      170.42      6.77 o 
   9   6   2       68.62       56.99      8.81 o 
  10   6   2       40.90       38.47      9.04 o 
  11   6   2       23.80       16.65      4.31 o 
  -8   7   2        2.23        0.23      7.50 o 
  -7   7   2        2.03        4.78      3.02 o 
  -6   7   2       79.38       78.31     12.44 o 
  -5   7   2      352.25      343.06     10.03 o 
  -4   7   2       18.63       17.19      5.33 o 
  -3   7   2       59.20       48.49      4.10 o 
  -2   7   2      158.84      154.63      4.65 o 
  -1   7   2      418.11      403.96      9.44 o 
   0   7   2     1110.42     1047.62     36.35 o 
   1   7   2      220.08      191.24      6.43 o 
   2   7   2      381.71      339.44     12.85 o 
   3   7   2       79.10       79.54      5.72 o 
   4   7   2       44.64       39.73      6.04 o 
   5   7   2        0.36        3.40      1.92 o 
   6   7   2       49.97       52.76      7.57 o 
   7   7   2       31.69       25.96      4.23 o 
   8   7   2        1.33        2.88      2.59 o 
   9   7   2       66.79       68.89      7.52 o 
  10   7   2       93.33       81.05     17.88 o 
  11   7   2       15.83       16.29      4.55 o 
  -8   8   2       28.68       40.00     10.11 o 
  -7   8   2       58.51       54.06      8.36 o 
  -6   8   2       32.75       42.35      8.69 o 
  -5   8   2       21.55       22.28      6.01 o 
  -4   8   2       11.41       11.20      3.66 o 
  -3   8   2       15.38       16.51      3.38 o 
  -2   8   2       22.33       26.69      4.02 o 
  -1   8   2      181.92      172.02      7.02 o 
   0   8   2       27.34       26.46      3.45 o 
   1   8   2       23.23       25.12      3.28 o 
   2   8   2     1252.81     1272.95     13.70 o 
   3   8   2        0.01        2.27      4.63 o 
   4   8   2      203.22      211.70      8.51 o 
   5   8   2      124.57      126.74      6.50 o 
   6   8   2      246.59      234.38      5.46 o 
   7   8   2      338.24      340.22      8.91 o 
   8   8   2        0.37        3.04      6.70 o 
   9   8   2       28.72       29.33      4.58 o 
  10   8   2       49.78       68.77      7.34 o 
  11   8   2        2.73        5.80      6.53 o 
  -7   9   2       15.18       21.04      4.12 o 
  -6   9   2        0.21        6.65      2.83 o 
  -5   9   2      202.88      198.62     10.14 o 
  -4   9   2      216.59      233.97     10.48 o 
  -3   9   2       48.51       53.81      8.31 o 
  -2   9   2       19.92       21.86      3.81 o 
  -1   9   2      402.48      410.44     12.63 o 
   0   9   2       73.01       86.75     13.01 o 
   1   9   2      281.51      289.21      9.39 o 
   2   9   2       60.94       56.83      5.57 o 
   3   9   2      522.43      542.56      9.01 o 
   4   9   2       91.78       99.58      7.56 o 
   5   9   2       36.06       34.22      4.30 o 
   6   9   2        0.05        5.39      2.07 o 
   7   9   2       19.64       18.67      3.27 o 
   8   9   2      170.89      165.00     10.13 o 
   9   9   2      175.83      167.41     14.70 o 
  10   9   2        0.74        5.68      4.19 o 
  -6  10   2       18.40       19.64      3.48 o 
  -5  10   2      152.78      177.33     12.81 o 
  -4  10   2       47.26       52.22      9.04 o 
  -3  10   2       85.39       85.38      8.49 o 
  -2  10   2      110.28      110.99      9.51 o 
  -1  10   2       10.29       12.87      3.06 o 
   0  10   2       19.56       18.49      3.79 o 
   1  10   2      172.59      176.59     13.76 o 
   2  10   2       51.88       45.02      5.04 o 
   3  10   2      820.08      849.24     26.04 o 
   4  10   2       25.49       27.66      3.89 o 
   5  10   2      544.08      562.88      8.60 o 
   6  10   2      171.57      161.06      6.84 o 
   7  10   2       37.64       34.76      7.26 o 
   8  10   2        9.65       23.42      9.63 o 
   9  10   2       58.21       76.27     19.04 o 
  -5  11   2        0.51        2.29      2.64 o 
  -4  11   2        0.08        9.88      4.02 o 
  -3  11   2       81.20       65.28     10.59 o 
  -2  11   2       67.44       52.27     11.94 o 
  -1  11   2       49.14       43.35      6.52 o 
   0  11   2       42.65       48.29      6.53 o 
   1  11   2       30.75       33.63      4.60 o 
   2  11   2       68.34       52.37      7.04 o 
   3  11   2       34.38       26.73      3.92 o 
   4  11   2       17.78       19.34      3.20 o 
   5  11   2       59.62       40.05      5.98 o 
   6  11   2        0.01        6.74      2.54 o 
   7  11   2       21.94       17.54      4.51 o 
   8  11   2       28.63       17.63      7.08 o 
   9  11   2       48.18       47.50     13.27 o 
  -3  12   2       25.55       20.93      4.65 o 
  -2  12   2      110.02      132.95     19.64 o 
  -1  12   2       34.21       35.84      6.44 o 
   0  12   2       67.79       75.47      9.02 o 
   1  12   2        0.07        3.64      4.06 o 
   2  12   2       99.42       84.43     11.51 o 
   3  12   2        0.05        3.26      2.05 o 
   4  12   2       94.77      123.44     15.33 o 
   5  12   2      120.99      122.55      8.52 o 
   6  12   2        6.18       -0.54      7.02 o 
   7  12   2        4.35        7.44      3.16 o 
  -1  13   2       37.97       39.46      6.08 o 
   0  13   2       11.86       13.47      3.50 o 
   1  13   2      290.65      297.28     27.37 o 
   2  13   2        8.21        8.54      3.11 o 
   3  13   2        0.12        2.04      2.22 o 
   4  13   2       82.86       72.63     11.49 o 
   5  13   2       26.60       21.01      4.53 o 
   6  13   2       97.00       79.39     14.72 o 
  -5 -12   3       95.10       74.27     16.94 o 
  -4 -12   3      151.10      180.16     10.72 o 
  -3 -12   3      129.15      123.52      8.44 o 
  -2 -12   3        0.25        5.14      3.54 o 
  -1 -12   3        5.56        8.68      3.60 o 
   0 -12   3        1.40        0.70      6.49 o 
   1 -12   3       17.57       11.17      3.75 o 
  -7 -11   3        0.34        4.35      3.72 o 
  -6 -11   3      151.92      127.50     23.29 o 
  -5 -11   3      240.27      255.79     10.55 o 
  -4 -11   3        4.61       10.07      4.06 o 
  -3 -11   3       37.70       34.82      7.14 o 
  -2 -11   3        0.56        5.55      3.58 o 
  -1 -11   3        5.66       10.52      4.18 o 
   0 -11   3        6.36        9.94      2.96 o 
   1 -11   3      127.15      153.94     12.35 o 
   2 -11   3       77.41       68.02      6.71 o 
   3 -11   3      143.63      149.44     14.74 o 
  -8 -10   3       83.75       72.16     13.02 o 
  -7 -10   3        9.13       16.59      4.77 o 
  -6 -10   3       13.34       15.68      3.99 o 
  -5 -10   3      226.67      247.41     12.64 o 
  -4 -10   3      302.29      287.83     19.20 o 
  -3 -10   3      131.95      138.83     18.65 o 
  -2 -10   3       52.23       42.19      7.73 o 
   0 -10   3       27.73       37.35      6.37 o 
   1 -10   3       15.20       15.88      5.84 o 
   2 -10   3        8.11        8.01      5.96 o 
   3 -10   3       25.02       27.01      4.09 o 
   4 -10   3        3.45        5.18      2.16 o 
   5 -10   3      159.93      147.28     22.48 o 
  -9  -9   3        2.12        4.57      4.83 o 
  -8  -9   3        1.92        2.77      3.05 o 
  -7  -9   3      254.69      274.52     11.71 o 
  -6  -9   3        0.12        6.51      4.64 o 
  -5  -9   3        6.29       13.48      5.19 o 
  -4  -9   3        0.00       13.11      4.54 o 
  -3  -9   3       24.64       21.12      4.76 o 
  -2  -9   3       26.68       28.11      3.41 o 
  -1  -9   3       13.07       10.50      2.61 o 
   0  -9   3      555.21      535.02     10.50 o 
   1  -9   3       36.62       32.99      4.55 o 
   2  -9   3       62.14       65.57      5.32 o 
   3  -9   3       29.59       20.63      4.13 o 
   4  -9   3       98.51      114.29     17.94 o 
   5  -9   3        7.91       10.70      3.29 o 
   6  -9   3       16.53       22.76      9.03 o 
 -10  -8   3       25.23       19.87     10.66 o 
  -9  -8   3       68.70       58.38     12.53 o 
  -8  -8   3        4.46       11.91      4.00 o 
  -7  -8   3      112.96      124.20     17.01 o 
  -6  -8   3       30.75       41.35      6.72 o 
  -5  -8   3       13.05        9.35      3.01 o 
  -4  -8   3      478.05      490.28     16.58 o 
  -3  -8   3      245.13      233.36      4.51 o 
  -2  -8   3       20.49       18.50      2.41 o 
  -1  -8   3     1030.18     1028.62      8.75 o 
   0  -8   3       13.83       16.97      3.38 o 
   1  -8   3      251.13      234.71      7.82 o 
   2  -8   3      211.58      201.90      6.83 o 
   3  -8   3       93.14       89.05      7.53 o 
   4  -8   3       13.72        7.34      4.59 o 
   5  -8   3       20.73       29.18      4.52 o 
   6  -8   3       37.19       33.35      5.31 o 
   7  -8   3        3.85       12.26      7.46 o 
 -10  -7   3        4.05       14.05      7.86 o 
  -9  -7   3       68.36       56.79     17.31 o 
  -8  -7   3      148.20      147.62     15.18 o 
  -7  -7   3      293.12      304.36     12.08 o 
  -6  -7   3       28.84       28.46      5.54 o 
  -5  -7   3      202.10      210.16     14.75 o 
  -4  -7   3       22.38       20.99      5.81 o 
  -3  -7   3       24.85       18.59      3.07 o 
  -2  -7   3      375.33      377.13     14.24 o 
  -1  -7   3      853.97      852.55     16.07 o 
   0  -7   3      216.95      233.15     10.31 o 
   1  -7   3      263.58      275.82      7.65 o 
   2  -7   3      119.72      102.53      7.41 o 
   3  -7   3       39.55       40.32      6.14 o 
   4  -7   3      205.31      194.07      7.53 o 
   5  -7   3      127.99      127.38     11.70 o 
   6  -7   3       53.00       47.77      6.09 o 
   7  -7   3      106.52      108.70      9.99 o 
   8  -7   3        8.59        5.64      3.65 o 
 -10  -6   3       54.52       65.67      8.91 o 
  -9  -6   3       21.89       33.86      9.04 o 
  -8  -6   3       25.74       24.87      6.38 o 
  -7  -6   3        8.87        8.74      4.82 o 
  -6  -6   3      152.15      145.16     10.84 o 
  -5  -6   3      162.01      147.42      8.67 o 
  -4  -6   3        1.30        4.46      3.40 o 
  -3  -6   3     1243.64     1273.24     21.82 o 
  -2  -6   3      429.39      391.42      9.62 o 
  -1  -6   3      514.97      543.77     12.72 o 
   0  -6   3      264.82      269.46      5.25 o 
   1  -6   3       99.54       98.56      8.06 o 
   2  -6   3       19.09       26.80      4.55 o 
   3  -6   3     1095.27     1075.84     14.91 o 
   4  -6   3      766.15      775.44     18.34 o 
   5  -6   3      112.37      122.69     10.77 o 
   6  -6   3      134.94      125.75      7.87 o 
   7  -6   3       17.44       17.34      4.63 o 
   8  -6   3       18.76       14.72      2.96 o 
   9  -6   3      164.44      170.61     13.87 o 
 -11  -5   3      112.26       64.62     19.99 o 
 -10  -5   3       37.13       45.46      7.80 o 
  -9  -5   3      119.18      118.99      9.24 o 
  -8  -5   3        6.05        4.83      3.63 o 
  -7  -5   3       84.03       67.77      4.88 o 
  -6  -5   3      562.01      546.26      9.09 o 
  -5  -5   3       14.70       11.99      2.14 o 
  -4  -5   3        1.63        2.15      2.30 o 
  -3  -5   3        9.39       16.39      2.05 o 
  -2  -5   3        0.31        0.97      1.61 o 
  -1  -5   3       54.94       70.35      6.07 o 
   0  -5   3       52.22       57.83      3.64 o 
   1  -5   3      529.83      581.86     14.34 o 
   2  -5   3       12.19       11.62      3.08 o 
   3  -5   3        0.75        2.68      4.43 o 
   4  -5   3      805.02      846.95     12.49 o 
   5  -5   3       61.11       53.87      5.27 o 
   6  -5   3        5.90        4.12      2.24 o 
   7  -5   3        4.90       10.32      4.40 o 
   8  -5   3       23.78       28.68      7.74 o 
   9  -5   3       60.42       62.89      8.74 o 
 -11  -4   3        0.02        9.09      7.13 o 
 -10  -4   3      112.26      103.65      7.85 o 
  -9  -4   3       24.53       24.86      6.05 o 
  -8  -4   3        1.01        4.80      5.01 o 
  -7  -4   3      108.13       84.80      7.04 o 
  -6  -4   3      146.49      153.92      5.24 o 
  -5  -4   3       28.72       39.51      4.18 o 
  -4  -4   3       55.07       51.41      6.89 o 
  -3  -4   3       20.47       18.03      3.60 o 
  -2  -4   3        2.74        2.95      2.67 o 
  -1  -4   3      132.29      131.83      3.90 o 
   0  -4   3     5278.69     5408.39     42.08 o 
   1  -4   3      235.03      230.58      6.86 o 
   2  -4   3     1176.60     1196.32     60.99 o 
   3  -4   3      292.84      296.02      7.90 o 
   4  -4   3      289.95      303.68      6.88 o 
   5  -4   3        3.38        7.42      2.88 o 
   6  -4   3        3.15        5.27      1.94 o 
   7  -4   3      536.81      558.93     13.80 o 
   8  -4   3       21.58       20.67      7.65 o 
   9  -4   3      350.96      363.86     15.79 o 
  10  -4   3      102.22      109.91     10.53 o 
 -11  -3   3        0.32        3.76      4.70 o 
 -10  -3   3        6.57        7.97      5.42 o 
  -9  -3   3       26.03       32.80      5.95 o 
  -8  -3   3       48.86       44.20      6.98 o 
  -7  -3   3     1060.54     1119.38      9.29 o 
  -6  -3   3      169.79      159.79      4.72 o 
  -5  -3   3      116.38      117.73      6.21 o 
  -4  -3   3       99.40       93.12      5.27 o 
  -3  -3   3      176.39      175.20      8.76 o 
  -2  -3   3      603.46      658.75     20.03 o 
  -1  -3   3       22.60       16.46      2.18 o 
   0  -3   3     2155.24     2164.02     15.87 o 
   1  -3   3      152.54      144.24      6.73 o 
   2  -3   3       93.19       87.60      4.51 o 
   3  -3   3      126.71      114.85      6.54 o 
   4  -3   3        3.11        6.82      2.35 o 
   5  -3   3      230.44      237.48      7.22 o 
   6  -3   3       45.29       47.14      5.77 o 
   7  -3   3        4.32        5.14      3.20 o 
   8  -3   3      137.20      139.56     17.30 o 
   9  -3   3        6.11        4.92      5.94 o 
  10  -3   3       39.46       44.42      7.68 o 
 -11  -2   3        6.53       13.01      6.50 o 
 -10  -2   3       31.25       40.80     10.06 o 
  -9  -2   3       18.16       12.67      4.30 o 
  -8  -2   3       27.12       26.43      2.49 o 
  -7  -2   3      319.56      304.27      9.82 o 
  -6  -2   3       16.89       17.80      3.27 o 
  -5  -2   3       52.49       65.08      6.75 o 
  -4  -2   3       61.97       68.31      2.73 o 
  -3  -2   3     2258.29     2350.57     22.47 o 
  -2  -2   3     4494.04     4488.58     40.89 o 
  -1  -2   3      632.06      636.96      6.52 o 
   1  -2   3      501.85      455.90      6.17 o 
   2  -2   3        8.23        7.67      2.07 o 
   3  -2   3      473.44      462.62     14.38 o 
   4  -2   3      872.86      908.27     12.87 o 
   5  -2   3      120.18      137.27      4.93 o 
   6  -2   3      516.68      502.03      6.30 o 
   7  -2   3      145.96      135.71     13.01 o 
   8  -2   3       18.58       26.14      7.69 o 
   9  -2   3       16.01       21.08      3.59 o 
  10  -2   3       53.83       48.96      6.55 o 
  11  -2   3       62.62       55.50     13.30 o 
 -11  -1   3       62.27       50.10      9.94 o 
 -10  -1   3       28.83       23.52      6.33 o 
  -9  -1   3      138.76      145.18      7.94 o 
  -8  -1   3      121.33      111.49      3.61 o 
  -7  -1   3        0.21        3.40      2.76 o 
  -6  -1   3      259.52      275.52      5.78 o 
  -5  -1   3      278.32      285.89      7.42 o 
  -4  -1   3      921.01      938.94     12.47 o 
  -3  -1   3      159.17      157.14      3.60 o 
  -2  -1   3     1213.86     1186.67      9.65 o 
  -1  -1   3     1354.82     1257.72      7.74 o 
   0  -1   3     8180.70     8292.66    209.64 o 
   1  -1   3     2347.10     2397.28     37.45 o 
   2  -1   3      809.28      750.65      8.81 o 
   3  -1   3       81.17       88.01      3.02 o 
   4  -1   3     4290.43     4498.98     58.03 o 
   5  -1   3      611.91      627.02     10.70 o 
   6  -1   3      101.85      100.83      8.47 o 
   7  -1   3        0.13        5.27      4.44 o 
   8  -1   3        0.32        5.53      3.14 o 
   9  -1   3       70.11       67.77      6.40 o 
  10  -1   3        1.16        3.79      3.62 o 
  11  -1   3       58.00       46.95      7.87 o 
 -11   0   3        1.61        3.74      2.86 o 
 -10   0   3       92.08       81.97      7.86 o 
  -9   0   3       19.88       11.51      5.46 o 
  -8   0   3       10.34       10.36      3.40 o 
  -7   0   3      341.62      358.69      7.25 o 
  -6   0   3      670.50      643.08     11.92 o 
  -5   0   3       21.20       24.10      3.40 o 
  -4   0   3       30.92       37.32      4.48 o 
  -3   0   3      148.08      143.07      3.75 o 
  -2   0   3       26.87       29.72      2.42 o 
  -1   0   3      902.61      866.97      8.89 o 
   0   0   3     7208.04     6858.46     57.98 o 
   1   0   3     5963.56     5705.22     46.32 o 
   2   0   3        0.66        0.92      1.24 o 
   3   0   3        3.61        3.68      0.65 o 
   4   0   3     1030.10     1059.53     11.82 o 
   5   0   3      501.12      521.47     10.79 o 
   6   0   3       10.56        9.93      3.14 o 
   7   0   3      191.55      193.22      7.84 o 
   8   0   3       78.12       85.09      7.30 o 
   9   0   3        5.76       15.72      8.30 o 
  10   0   3        4.56        3.70      2.20 o 
  11   0   3       15.81        8.28      6.20 o 
 -10   1   3       15.01       17.69      8.81 o 
  -9   1   3       20.70       16.09      3.75 o 
  -8   1   3      624.13      607.31     11.31 o 
  -7   1   3      240.35      275.82     10.05 o 
  -6   1   3      362.24      373.18      6.10 o 
  -5   1   3       97.17       96.89      4.71 o 
  -4   1   3      823.06      870.65     10.02 o 
  -3   1   3       48.87       47.66      2.38 o 
  -2   1   3      141.45      126.59      3.73 o 
  -1   1   3       25.51       21.46      1.81 o 
   0   1   3     1124.39     1097.51      7.44 o 
   1   1   3     2019.34     1811.66     11.61 o 
   2   1   3      423.30      416.45      5.59 o 
   3   1   3      227.85      231.04      5.95 o 
   4   1   3      106.70      102.45      4.82 o 
   5   1   3       83.00       88.53     13.24 o 
   6   1   3     1671.96     1789.88     27.20 o 
   7   1   3      249.72      268.55     15.05 o 
   8   1   3       42.28       41.95      4.77 o 
   9   1   3      113.80      135.12      8.94 o 
  10   1   3       12.46        6.76      3.50 o 
  11   1   3        1.83        4.73      3.13 o 
 -11   2   3       53.68       48.52     11.04 o 
 -10   2   3      107.55      119.66     11.30 o 
  -9   2   3        6.11        9.17      4.67 o 
  -8   2   3       91.82       86.20      5.37 o 
  -7   2   3      521.13      511.72     15.55 o 
  -6   2   3       20.21       23.02      6.26 o 
  -5   2   3        3.60        4.51      1.75 o 
  -4   2   3       81.26       82.71      3.89 o 
  -3   2   3      382.29      427.80      8.39 o 
  -2   2   3      873.35      837.05      7.27 o 
  -1   2   3     4035.26     3936.00     28.92 o 
   0   2   3      847.74      829.12      6.37 o 
   1   2   3      380.88      315.11      4.57 o 
   2   2   3     2404.95     2281.06     15.47 o 
   3   2   3     1134.70     1124.90      9.21 o 
   4   2   3     1120.22     1151.58      8.91 o 
   5   2   3        4.38        8.66      3.62 o 
   6   2   3        0.08        4.57      3.29 o 
   7   2   3      191.04      186.98     14.29 o 
   8   2   3       39.24       48.80      7.02 o 
   9   2   3      118.05      116.12     16.74 o 
  10   2   3       22.20       23.59      4.61 o 
  11   2   3       41.62       46.22      6.95 o 
 -10   3   3        1.42       15.96      8.47 o 
  -9   3   3      109.67       92.71     24.05 o 
  -8   3   3      117.28      120.86     11.81 o 
  -7   3   3       74.54       77.03      3.84 o 
  -6   3   3      281.27      280.56      7.81 o 
  -5   3   3      173.98      173.20      5.93 o 
  -4   3   3        7.78       10.69      1.45 o 
  -3   3   3      473.91      527.69      8.98 o 
  -2   3   3        3.16        3.18      2.76 o 
  -1   3   3      101.90       87.76      3.53 o 
   0   3   3     3297.73     3370.67     33.18 o 
   1   3   3     3554.99     3429.33     22.06 o 
   2   3   3      546.86      533.58      9.35 o 
   3   3   3     1022.11     1036.22      8.06 o 
   4   3   3       46.05       53.80      2.57 o 
   5   3   3      378.70      424.91      9.19 o 
   6   3   3       17.22       21.79      4.33 o 
   7   3   3      101.97      102.22     14.54 o 
   8   3   3      220.25      197.52      6.94 o 
   9   3   3        1.55        2.46      2.43 o 
  10   3   3        1.52        0.65      8.66 o 
  11   3   3        8.35        7.55      2.11 o 
 -10   4   3       18.79       30.75      7.13 o 
  -9   4   3        8.82       15.83      6.64 o 
  -8   4   3       36.01       30.83      4.67 o 
  -7   4   3       47.87       44.99      6.20 o 
  -6   4   3        0.33        2.04      1.51 o 
  -5   4   3       45.53       37.63      3.30 o 
  -4   4   3       21.42       27.24      3.93 o 
  -3   4   3      566.89      585.82      6.22 o 
  -2   4   3        1.18        4.31      4.40 o 
  -1   4   3       60.62       56.06      6.29 o 
   0   4   3      411.82      379.46      6.52 o 
   1   4   3      456.67      481.70     12.76 o 
   2   4   3     1600.81     1708.52     18.34 o 
   3   4   3      762.84      735.36      5.90 o 
   4   4   3       26.48       27.29      2.58 o 
   5   4   3       10.31       10.15      1.52 o 
   6   4   3      583.82      570.63      7.25 o 
   7   4   3      118.57      110.95     12.91 o 
   8   4   3       35.86       40.47      7.57 o 
   9   4   3       19.09        9.87      3.50 o 
  10   4   3        0.61        5.48      3.89 o 
  11   4   3        4.39        6.32      4.34 o 
 -10   5   3       16.21       15.44      6.02 o 
  -9   5   3       14.83       16.33      5.92 o 
  -8   5   3       53.36       39.37     10.26 o 
  -7   5   3       92.26      106.22     12.57 o 
  -6   5   3        3.10       12.21      3.84 o 
  -5   5   3      123.81      124.85      6.48 o 
  -4   5   3       35.22       39.73      7.15 o 
  -3   5   3      466.56      472.94      7.62 o 
  -2   5   3      141.19      155.48      4.77 o 
  -1   5   3       65.73       68.29      2.90 o 
   0   5   3     3894.12     4182.05    104.90 o 
   1   5   3      448.10      429.27     10.75 o 
   2   5   3     1303.51     1310.04     22.63 o 
   3   5   3        6.61       12.49      2.75 o 
   4   5   3      327.29      322.35     12.71 o 
   5   5   3      132.47      127.15      6.15 o 
   6   5   3      183.91      193.35      4.60 o 
   7   5   3       65.60       66.26      9.87 o 
   8   5   3       45.48       43.36      6.63 o 
   9   5   3        1.22        4.16      2.59 o 
  10   5   3       37.19       36.53      7.05 o 
  11   5   3        1.69        4.92      2.53 o 
  -9   6   3        5.24        5.81      7.02 o 
  -8   6   3       36.34       38.34      8.75 o 
  -7   6   3       21.75       21.66      4.16 o 
  -6   6   3        5.90        5.90      5.83 o 
  -5   6   3       58.61       62.62      7.69 o 
  -4   6   3      175.69      147.35      5.86 o 
  -3   6   3      116.30      103.06      2.91 o 
  -2   6   3      218.28      201.59      4.97 o 
  -1   6   3        4.93        6.93      1.22 o 
   0   6   3        5.18        3.76      1.14 o 
   1   6   3      263.83      265.27      7.00 o 
   2   6   3      550.94      523.69      8.88 o 
   3   6   3     1300.44     1426.93     23.11 o 
   4   6   3      106.39      103.54      4.35 o 
   5   6   3      695.01      692.07     10.36 o 
   6   6   3      266.88      256.17      7.13 o 
   7   6   3        0.25        3.97      2.07 o 
   8   6   3      463.17      466.34     13.24 o 
   9   6   3      298.72      307.54     14.81 o 
  10   6   3       50.88       46.32      7.35 o 
  11   6   3       24.93       21.79      6.02 o 
  -8   7   3        2.43        0.96      6.55 o 
  -7   7   3       21.61       23.08      4.38 o 
  -6   7   3      110.14       97.43     12.53 o 
  -5   7   3       38.12       38.19      6.30 o 
  -4   7   3      218.52      223.95     16.12 o 
  -3   7   3       15.32       19.57      4.35 o 
  -2   7   3      136.99      126.40      3.39 o 
  -1   7   3       11.33       12.06      1.67 o 
   0   7   3       34.43       31.38      4.40 o 
   1   7   3     2805.30     2920.75     30.10 o 
   2   7   3      682.85      708.83     13.35 o 
   3   7   3       39.01       43.83      4.44 o 
   4   7   3        3.02        3.31      3.36 o 
   5   7   3       64.78       60.94      6.08 o 
   6   7   3       38.00       46.28      6.02 o 
   7   7   3        7.00        9.08      2.17 o 
   8   7   3       54.87       55.68      7.41 o 
   9   7   3      197.28      182.26     12.20 o 
  10   7   3        1.78        3.87      3.44 o 
  11   7   3       10.77       10.68      4.21 o 
  -8   8   3        0.55        6.77      6.69 o 
  -7   8   3       85.00       73.34      7.42 o 
  -6   8   3       36.12       25.72     12.35 o 
  -5   8   3       37.39       40.82      6.99 o 
  -4   8   3       45.28       54.17      7.65 o 
  -3   8   3      642.26      623.38     28.77 o 
  -2   8   3      222.19      211.87      8.36 o 
  -1   8   3       23.47       20.40      4.81 o 
   0   8   3      191.68      195.74      7.19 o 
   1   8   3        0.15        2.67      1.73 o 
   2   8   3      134.62      124.01      5.77 o 
   3   8   3        1.37        3.70      2.26 o 
   4   8   3      132.99      150.94      7.27 o 
   5   8   3       21.59       28.43      3.30 o 
   6   8   3     1304.39     1310.80     29.50 o 
   7   8   3        4.52        8.77      3.77 o 
   8   8   3       44.58       43.86      9.48 o 
   9   8   3        0.34        1.59      2.71 o 
  10   8   3        0.78        9.62      5.13 o 
  11   8   3        4.46       11.05      6.35 o 
  -7   9   3       73.69       59.05     10.27 o 
  -6   9   3        2.03        8.06      3.07 o 
  -5   9   3      202.03      202.58     10.06 o 
  -4   9   3      156.46      153.53     24.55 o 
  -3   9   3      136.59      126.40     10.20 o 
  -2   9   3      130.96      138.83     20.47 o 
  -1   9   3      134.34      115.20      7.28 o 
   0   9   3       53.26       58.92      6.27 o 
   1   9   3       83.53       73.81      6.60 o 
   2   9   3       21.20       22.56      3.97 o 
   3   9   3       15.38       15.19      2.74 o 
   4   9   3        1.90        6.34      5.20 o 
   5   9   3       58.36       67.15      6.69 o 
   6   9   3      250.45      237.31     13.81 o 
   7   9   3      448.87      485.66     10.86 o 
   8   9   3      122.10      119.16     41.02 o 
   9   9   3       28.36       28.41      4.36 o 
  10   9   3        2.32        3.92      2.57 o 
  -6  10   3      104.65       83.37     13.20 o 
  -5  10   3       29.71       33.83      5.57 o 
  -4  10   3      292.35      293.76     12.14 o 
  -3  10   3      116.04      116.23     13.89 o 
  -2  10   3      136.88      165.87     10.37 o 
  -1  10   3      229.77      242.68     10.89 o 
   0  10   3        0.03        1.88      3.61 o 
   1  10   3       52.84       54.06      5.48 o 
   2  10   3      360.02      376.72      9.97 o 
   3  10   3        2.32       11.00      3.13 o 
   4  10   3       20.96       21.67      2.95 o 
   5  10   3       61.41       62.24      5.09 o 
   6  10   3      103.13      105.31     10.62 o 
   7  10   3      107.36       96.78     11.30 o 
   8  10   3       17.01       19.53      4.53 o 
   9  10   3        1.97        4.84      2.87 o 
  -5  11   3      137.22      136.55     11.30 o 
  -4  11   3       17.90       12.52      3.41 o 
  -3  11   3      118.47      110.96     19.32 o 
  -2  11   3      104.64      130.59     12.87 o 
  -1  11   3       14.19        6.40      4.41 o 
   0  11   3      106.06       98.62      8.96 o 
   1  11   3       96.41       99.71      9.66 o 
   2  11   3      491.23      449.77     11.01 o 
   3  11   3        5.62        5.13      2.07 o 
   4  11   3       21.75       26.72      4.87 o 
   5  11   3       21.52       18.89      4.09 o 
   6  11   3      103.13       99.87     13.14 o 
   7  11   3      119.91      129.20     13.77 o 
   8  11   3      197.70      221.77     12.63 o 
   9  11   3        0.18        3.59      5.34 o 
  -3  12   3       17.54       14.87      6.05 o 
  -2  12   3        7.82       15.47     12.41 o 
  -1  12   3        0.17        2.55      4.60 o 
   0  12   3      105.80      113.04     12.00 o 
   1  12   3       39.13       43.65      7.62 o 
   2  12   3      285.82      293.94     15.19 o 
   3  12   3        0.45        4.65      2.87 o 
   4  12   3      113.14      108.87     10.39 o 
   5  12   3       72.36       63.74      7.90 o 
   6  12   3       32.64       27.24      5.39 o 
   7  12   3       34.51       38.98      9.48 o 
   8  12   3       65.28       66.70     12.80 o 
  -1  13   3       19.73       15.93      5.30 o 
   0  13   3       14.52       15.48      4.98 o 
   1  13   3       40.72       33.34      8.03 o 
   2  13   3       38.78       28.31      5.96 o 
   3  13   3      161.17      160.40      9.00 o 
   4  13   3       48.66       38.80      5.39 o 
   5  13   3       35.57       50.47     15.73 o 
   6  13   3       22.37       21.04      5.55 o 
  -3 -12   4      114.20      102.81     14.77 o 
  -2 -12   4        8.70        9.56      3.15 o 
  -1 -12   4       29.02       21.51      4.65 o 
  -6 -11   4      111.73       93.62     17.89 o 
  -5 -11   4        3.39        2.58      7.75 o 
  -4 -11   4      107.92      107.46     13.44 o 
  -3 -11   4       39.45       48.09      6.01 o 
  -2 -11   4        8.69       10.00      3.51 o 
  -1 -11   4       31.55       23.55      8.98 o 
   0 -11   4       70.79       67.54      7.69 o 
   1 -11   4       17.24       23.44      6.00 o 
   2 -11   4       17.94       21.91      4.41 o 
  -7 -10   4       21.93       23.13      6.14 o 
  -6 -10   4      158.11      149.51     14.65 o 
  -5 -10   4      152.31      171.57     17.56 o 
  -4 -10   4        0.30       11.36      3.72 o 
  -3 -10   4       13.10       13.33      4.19 o 
  -2 -10   4       36.30       41.30     10.27 o 
  -1 -10   4        0.14        4.55      3.17 o 
   0 -10   4      170.57      169.15     14.02 o 
   1 -10   4       13.65       11.92      2.59 o 
   2 -10   4        2.41        2.14      2.20 o 
   3 -10   4       11.74       13.55      3.19 o 
   4 -10   4        3.21        9.14      2.74 o 
  -8  -9   4       18.63       20.20      7.53 o 
  -7  -9   4        0.80        5.75      3.94 o 
  -6  -9   4       18.13       16.28      4.22 o 
  -5  -9   4      230.68      244.37     15.97 o 
  -4  -9   4      214.01      218.91     11.90 o 
  -3  -9   4      131.66      140.38     17.48 o 
  -2  -9   4      375.14      386.51     11.97 o 
  -1  -9   4       39.36       47.68      7.32 o 
   0  -9   4       36.16       45.28      4.00 o 
   1  -9   4       54.46       51.58      6.00 o 
   2  -9   4      188.27      171.85      9.81 o 
   3  -9   4        8.04       11.15      4.23 o 
   4  -9   4       47.84       59.09      5.63 o 
   5  -9   4       11.09       15.44      3.82 o 
  -9  -8   4        2.86        7.31      6.33 o 
  -8  -8   4        8.70        9.68      4.27 o 
  -7  -8   4       74.66       54.75     11.37 o 
  -6  -8   4      179.47      169.25     25.98 o 
  -5  -8   4      479.22      474.55     11.45 o 
  -4  -8   4       61.67       65.73     10.73 o 
  -3  -8   4      639.80      650.26     24.71 o 
  -2  -8   4      694.92      719.98     17.16 o 
  -1  -8   4        6.10        7.14      2.69 o 
   0  -8   4       60.88       66.04      4.52 o 
   1  -8   4      146.44      131.11     12.45 o 
   2  -8   4      101.35      115.60      7.83 o 
   3  -8   4       17.32       11.99      3.21 o 
   4  -8   4       36.31       37.71      4.58 o 
   5  -8   4      148.06      167.46     11.43 o 
   6  -8   4      117.16      105.70     14.74 o 
   7  -8   4       46.76       46.78      8.90 o 
 -10  -7   4       12.91        8.51      3.82 o 
  -9  -7   4        0.69        6.73      4.62 o 
  -8  -7   4       11.04        7.50      4.55 o 
  -7  -7   4       80.95       74.19      7.14 o 
  -6  -7   4      114.84      100.15     14.97 o 
  -5  -7   4        4.26        3.93      3.19 o 
  -4  -7   4      199.34      201.61      9.21 o 
  -3  -7   4      103.57      122.85     19.03 o 
  -2  -7   4       19.03       21.74      2.86 o 
  -1  -7   4      168.74      176.37      8.80 o 
   0  -7   4       59.28       70.83      7.65 o 
   1  -7   4      156.73      156.82      6.87 o 
   2  -7   4      348.82      372.32     10.93 o 
   3  -7   4      647.19      642.59     15.56 o 
   4  -7   4       62.50       60.88      7.43 o 
   5  -7   4        2.22        1.37      2.31 o 
   6  -7   4        1.16        4.69      4.87 o 
   7  -7   4        0.21        4.78      2.88 o 
 -10  -6   4        1.10        7.33      5.70 o 
  -9  -6   4       57.88       54.14     14.64 o 
  -8  -6   4       69.39       55.62     12.34 o 
  -7  -6   4        9.41        5.42      3.76 o 
  -6  -6   4      743.88      737.63     18.40 o 
  -5  -6   4      237.17      204.90      9.88 o 
  -4  -6   4       14.60        8.97      4.61 o 
  -3  -6   4       89.04       86.47     11.74 o 
  -2  -6   4       20.22       14.53      2.43 o 
  -1  -6   4      598.19      608.41      7.98 o 
   0  -6   4       17.26       18.02      3.56 o 
   1  -6   4        7.72        3.02      2.35 o 
   2  -6   4        5.21        6.21      2.69 o 
   3  -6   4      489.24      514.92     18.43 o 
   4  -6   4        1.49        5.52      2.53 o 
   5  -6   4      447.02      467.78      8.64 o 
   6  -6   4      133.36      136.20      7.38 o 
   7  -6   4        0.00        6.76      3.69 o 
   8  -6   4       74.56       73.35      7.52 o 
 -10  -5   4       31.50       25.68      7.49 o 
  -9  -5   4       22.94       23.55     13.25 o 
  -8  -5   4      372.89      399.80     10.74 o 
  -7  -5   4       86.82       90.03     10.48 o 
  -6  -5   4       93.48       95.14      8.05 o 
  -5  -5   4      144.80      160.48      8.12 o 
  -4  -5   4      774.77      805.18     19.93 o 
  -3  -5   4      137.05      151.56      9.93 o 
  -2  -5   4      857.88      832.97     13.41 o 
  -1  -5   4      497.75      455.44      8.45 o 
   0  -5   4      255.73      267.73      7.87 o 
   1  -5   4        9.79       15.69      2.87 o 
   2  -5   4      501.99      504.78      8.49 o 
   3  -5   4        3.25        3.53      2.09 o 
   4  -5   4      491.82      489.18     12.40 o 
   5  -5   4       64.68       60.55      8.29 o 
   6  -5   4       63.17       54.27      7.42 o 
   7  -5   4       13.43       11.17      3.51 o 
   8  -5   4       78.85       64.30     13.74 o 
   9  -5   4        0.96        3.54      2.67 o 
 -11  -4   4       73.35       64.97     15.01 o 
 -10  -4   4       11.60       20.73      5.11 o 
  -9  -4   4      186.92      196.47     18.02 o 
  -8  -4   4      682.81      679.28     16.67 o 
  -7  -4   4        0.01        3.90      3.09 o 
  -5  -4   4        3.06        2.10      0.71 o 
  -4  -4   4     1037.57     1105.82     25.46 o 
  -3  -4   4     1271.07     1364.57     26.77 o 
  -2  -4   4     1681.14     1743.81     24.20 o 
  -1  -4   4        1.45        1.11      2.04 o 
   0  -4   4      361.22      354.89      8.45 o 
   1  -4   4     1580.38     1641.96     17.37 o 
   2  -4   4       30.97       22.42      4.70 o 
   3  -4   4        0.12       -0.72      2.48 o 
   4  -4   4     1614.89     1646.77     16.81 o 
   5  -4   4      647.01      650.24      8.38 o 
   6  -4   4      149.26      156.40      6.17 o 
   7  -4   4       67.41       74.35      8.57 o 
   8  -4   4        8.20       11.30     10.53 o 
   9  -4   4       59.89       54.19      7.22 o 
 -11  -3   4       36.27       43.65      7.42 o 
 -10  -3   4        2.02       13.90      6.56 o 
  -9  -3   4       32.40       28.66      6.64 o 
  -8  -3   4       42.92       38.98      5.48 o 
  -7  -3   4      353.35      339.15     10.36 o 
  -6  -3   4        7.43        5.93      1.90 o 
  -5  -3   4        2.78        1.27      1.65 o 
  -4  -3   4       39.24       31.91      5.30 o 
  -3  -3   4       33.49       33.03      6.04 o 
  -2  -3   4       31.87       23.27      6.53 o 
  -1  -3   4       71.71       62.96      5.46 o 
   0  -3   4     4010.50     4071.56     42.52 o 
   1  -3   4     1364.61     1406.89     13.64 o 
   2  -3   4      466.95      492.01      8.13 o 
   3  -3   4       79.62       82.55      4.27 o 
   4  -3   4      114.99      129.67      5.22 o 
   5  -3   4      605.36      630.34     16.15 o 
   6  -3   4       23.98       30.26      3.63 o 
   7  -3   4        7.98       14.57      4.94 o 
   8  -3   4        0.32        1.49      3.13 o 
   9  -3   4       47.35       48.93     11.32 o 
  10  -3   4        0.36        1.76      2.81 o 
 -11  -2   4       12.71        6.85      4.20 o 
 -10  -2   4        3.41        3.63      4.97 o 
  -9  -2   4        3.11        5.04      2.92 o 
  -8  -2   4      424.46      432.28      9.86 o 
  -7  -2   4       89.29       91.04      6.07 o 
  -6  -2   4        0.82        1.79      1.26 o 
  -5  -2   4        0.76        2.04      1.18 o 
  -4  -2   4        0.10        1.51      1.09 o 
  -3  -2   4     1649.82     1709.81     14.61 o 
  -2  -2   4       84.28       98.02      5.43 o 
  -1  -2   4      275.68      286.08      8.05 o 
   0  -2   4     1461.66     1435.81     11.23 o 
   1  -2   4       70.43       73.18      4.36 o 
   2  -2   4     1263.04     1329.53     13.82 o 
   3  -2   4        3.27        7.59      4.34 o 
   4  -2   4     1406.42     1477.74     22.21 o 
   5  -2   4      165.02      170.18      4.88 o 
   6  -2   4      118.18      122.25      6.14 o 
   7  -2   4      198.93      186.34      8.89 o 
   8  -2   4       12.42       11.28      3.34 o 
   9  -2   4        9.42        3.16      3.59 o 
  10  -2   4       16.56       25.59     10.97 o 
 -10  -1   4       12.64       20.96      7.03 o 
  -9  -1   4       20.15       16.20      5.76 o 
  -8  -1   4      237.55      244.46      5.91 o 
  -7  -1   4     2825.78     2951.83     14.70 o 
  -6  -1   4      202.41      218.02      5.76 o 
  -5  -1   4       65.63       75.89      3.81 o 
  -4  -1   4      194.00      192.17      4.22 o 
  -3  -1   4      811.15      788.25      7.10 o 
  -2  -1   4       12.32       12.39      1.83 o 
  -1  -1   4       68.64       67.00      2.23 o 
   0  -1   4      358.14      348.91      4.82 o 
   1  -1   4      579.81      573.38     13.04 o 
   2  -1   4       11.78       13.36      3.28 o 
   3  -1   4     1007.73      971.91     12.71 o 
   4  -1   4        3.99        6.09      1.82 o 
   5  -1   4      428.20      459.09      7.77 o 
   6  -1   4      111.65      101.42     11.11 o 
   7  -1   4        0.85        8.23      4.97 o 
   8  -1   4       23.88       16.58      3.36 o 
   9  -1   4       53.57       58.03      7.94 o 
  10  -1   4       19.78       28.83      6.34 o 
  11  -1   4        3.89        3.32      4.18 o 
 -10   0   4      117.86      126.66      9.19 o 
  -9   0   4      189.71      205.54      7.95 o 
  -8   0   4      531.65      524.59     21.51 o 
  -7   0   4        2.04        9.47      2.75 o 
  -6   0   4        3.66        3.96      2.17 o 
  -5   0   4      184.04      174.34      6.80 o 
  -4   0   4      611.53      629.48     10.40 o 
  -3   0   4       21.82       25.88      2.58 o 
  -2   0   4     1331.36     1348.83     14.23 o 
  -1   0   4       90.36       82.50      2.34 o 
   0   0   4       55.52       38.36      2.21 o 
   1   0   4        1.30        1.62      1.32 o 
   2   0   4      117.54      104.62      3.35 o 
   3   0   4      449.81      474.95      8.11 o 
   4   0   4        4.37        7.69      2.07 o 
   5   0   4       82.93       89.92      3.73 o 
   6   0   4       87.16       91.78     16.48 o 
   7   0   4       29.76       26.35      4.62 o 
   8   0   4       65.67       50.54      9.64 o 
   9   0   4        1.80        4.53      2.88 o 
  10   0   4       56.08       53.79     12.67 o 
  11   0   4        2.74        4.35      2.91 o 
 -11   1   4       10.72       31.00      8.26 o 
 -10   1   4       10.54        9.78      6.05 o 
  -9   1   4      198.81      213.73     13.13 o 
  -8   1   4      520.90      523.07      9.38 o 
  -7   1   4      598.71      614.28     13.05 o 
  -6   1   4      649.04      674.88      7.98 o 
  -5   1   4      366.87      347.49     11.32 o 
  -4   1   4      221.49      244.91      5.88 o 
  -3   1   4      453.43      479.38      8.77 o 
  -2   1   4     2321.12     2432.48     34.15 o 
  -1   1   4      129.77      123.98      3.29 o 
   0   1   4      506.25      460.31      5.84 o 
   1   1   4      289.54      300.89      3.97 o 
   2   1   4        7.27        7.82      1.09 o 
   3   1   4     2248.11     2246.60     18.48 o 
   4   1   4       17.09       25.33      2.75 o 
   5   1   4      111.21      102.02      2.49 o 
   6   1   4       20.79       21.33      3.61 o 
   7   1   4       20.46       28.58      5.70 o 
   8   1   4       29.95       26.59      6.76 o 
   9   1   4       12.94        4.56      3.77 o 
  10   1   4        9.96       17.57      5.58 o 
  11   1   4       13.28       21.77      5.87 o 
 -10   2   4        0.82        5.37      5.28 o 
  -9   2   4       45.13       47.56      7.31 o 
  -8   2   4       65.29       71.09      3.80 o 
  -7   2   4      130.73      133.37      5.94 o 
  -6   2   4      175.09      176.17      6.34 o 
  -5   2   4        6.41        9.36      2.41 o 
  -4   2   4       56.21       56.50      2.30 o 
  -3   2   4      252.36      268.09      4.93 o 
  -2   2   4      120.51      109.95      4.17 o 
  -1   2   4     4526.46     4565.06     60.29 o 
   0   2   4     1098.23     1032.71      7.48 o 
   1   2   4       40.91       36.17      2.02 o 
   2   2   4      161.85      161.16      3.09 o 
   3   2   4      530.84      529.91      8.91 o 
   4   2   4       46.78       47.40      2.99 o 
   5   2   4      389.12      403.49      8.04 o 
   6   2   4       42.43       45.42     10.61 o 
   7   2   4      139.59      153.48     15.32 o 
   8   2   4       67.34       63.41      6.78 o 
   9   2   4       22.83       19.43      4.50 o 
  10   2   4        4.47       10.87      3.98 o 
  11   2   4        1.41        0.39      3.31 o 
 -10   3   4        2.55        3.24      4.94 o 
  -9   3   4      153.54      166.94     11.95 o 
  -8   3   4       91.70       67.99     10.44 o 
  -7   3   4       22.35       23.27      2.60 o 
  -6   3   4       46.84       42.90      2.88 o 
  -5   3   4       51.53       44.98      4.58 o 
  -4   3   4      281.26      280.63      6.19 o 
  -3   3   4       46.26       52.89      2.04 o 
  -2   3   4      335.23      323.43     12.45 o 
  -1   3   4      242.19      237.65      7.30 o 
   0   3   4      870.81      876.53      7.20 o 
   1   3   4     2241.38     2248.92     23.65 o 
   2   3   4      268.49      266.17      6.54 o 
   3   3   4      758.96      718.35      9.62 o 
   4   3   4      101.17       90.39      2.90 o 
   5   3   4        8.00        9.92      1.39 o 
   6   3   4       49.68       43.43      6.12 o 
   7   3   4      158.40      159.59     17.40 o 
   8   3   4      107.22      107.05      9.31 o 
   9   3   4       31.99       30.47      4.76 o 
  10   3   4       34.74       40.67      6.97 o 
  11   3   4       12.98        6.66      4.35 o 
 -10   4   4       22.37       23.53      9.05 o 
  -9   4   4       23.91       22.18      7.45 o 
  -8   4   4        2.04        4.01      2.40 o 
  -7   4   4      124.72      135.75      6.66 o 
  -6   4   4       45.47       44.14      6.86 o 
  -5   4   4       65.87       61.83      3.29 o 
  -4   4   4      205.77      198.15      5.74 o 
  -3   4   4      288.24      317.69     11.28 o 
  -2   4   4       42.94       40.61      4.65 o 
  -1   4   4     1313.27     1333.22     15.42 o 
   0   4   4      192.78      215.48      4.14 o 
   1   4   4        7.60        3.37      1.16 o 
   2   4   4      892.50      958.25      9.41 o 
   3   4   4        2.23        2.53      2.14 o 
   4   4   4      228.59      251.50      6.78 o 
   5   4   4      482.58      441.05      6.55 o 
   6   4   4       77.84       69.61      3.65 o 
   7   4   4      155.08      145.76      8.33 o 
   8   4   4      730.30      753.09     17.32 o 
   9   4   4        3.79       10.11      3.47 o 
  10   4   4       70.95       72.65      8.18 o 
  11   4   4       30.55       22.27      5.97 o 
  -9   5   4        0.85       11.08      8.45 o 
  -8   5   4        0.00        6.92      5.73 o 
  -7   5   4       56.70       64.56     10.71 o 
  -6   5   4      241.87      227.75      5.97 o 
  -5   5   4      229.84      220.50     11.06 o 
  -4   5   4      240.28      237.16      8.72 o 
  -3   5   4        3.06        8.24      5.31 o 
  -2   5   4      114.91      113.21      5.30 o 
  -1   5   4      247.01      257.16      5.97 o 
   0   5   4       12.00       14.33      2.02 o 
   1   5   4      144.19      124.69      4.28 o 
   2   5   4     3291.33     3654.46     72.57 o 
   3   5   4       45.93       50.03      3.95 o 
   4   5   4        1.28       -1.31      2.27 o 
   5   5   4       21.28       26.49      3.47 o 
   6   5   4       14.78       12.05      2.20 o 
   7   5   4       57.73       57.06      8.62 o 
   8   5   4      325.62      291.09     19.97 o 
   9   5   4      119.52      111.15      6.99 o 
  10   5   4        0.02        2.17      3.18 o 
  11   5   4        0.71        4.26      3.10 o 
  -9   6   4        0.18        3.53      4.45 o 
  -8   6   4       19.30       15.26      3.32 o 
  -7   6   4      289.13      286.75     17.42 o 
  -6   6   4       16.79       21.14      4.23 o 
  -5   6   4       12.07       10.66      2.32 o 
  -4   6   4      140.18      143.01     19.33 o 
  -3   6   4      328.52      351.49     14.20 o 
  -2   6   4      148.72      149.41      7.07 o 
  -1   6   4      255.93      252.13      8.04 o 
   0   6   4       75.46       60.97      2.70 o 
   1   6   4     1183.52     1235.27     15.73 o 
   2   6   4       21.42       30.49      3.58 o 
   3   6   4       15.71       14.64      2.72 o 
   4   6   4      176.95      172.78      5.03 o 
   5   6   4        0.10        4.43      2.08 o 
   6   6   4        0.04        2.31      2.25 o 
   7   6   4     1445.63     1467.30     32.59 o 
   8   6   4       42.09       38.48      8.70 o 
   9   6   4       10.28       11.64      4.29 o 
  10   6   4        0.00        6.84      4.01 o 
  11   6   4        9.25       15.37      5.75 o 
  -8   7   4       96.14      116.18     11.95 o 
  -7   7   4        1.84        4.99      3.98 o 
  -6   7   4       22.35       24.12      4.32 o 
  -5   7   4       20.80       21.65      4.06 o 
  -4   7   4       33.70       36.17      6.12 o 
  -3   7   4        4.72       10.85      4.36 o 
  -2   7   4      228.94      206.02      6.75 o 
  -1   7   4      158.29      149.90      3.54 o 
   0   7   4        0.08        2.99      1.79 o 
   1   7   4       28.76       31.30      4.54 o 
   2   7   4        0.19        2.59      3.08 o 
   3   7   4        9.20       15.69      2.44 o 
   4   7   4       88.23       86.10      8.05 o 
   5   7   4      478.30      471.72     13.07 o 
   6   7   4      128.23      154.94     21.77 o 
   7   7   4       53.80       51.20      5.96 o 
   8   7   4      215.46      228.79      7.14 o 
   9   7   4       98.72       89.55     14.71 o 
  10   7   4       18.78       24.38      7.12 o 
  11   7   4        0.12        3.53      2.02 o 
  -8   8   4       32.40       35.96      9.21 o 
  -7   8   4        2.40        5.77      3.13 o 
  -6   8   4       44.83       43.11      9.11 o 
  -5   8   4      442.84      447.27     20.81 o 
  -4   8   4       41.62       46.02      7.68 o 
  -3   8   4       42.04       31.91      6.02 o 
  -2   8   4      433.21      468.77      8.99 o 
  -1   8   4       77.09       70.11      4.94 o 
   0   8   4      278.19      270.28      5.74 o 
   1   8   4      276.28      264.12      6.72 o 
   2   8   4      183.02      165.55      6.98 o 
   3   8   4      224.67      224.62     24.73 o 
   4   8   4       63.47       78.37      7.26 o 
   5   8   4        5.58        5.58      2.98 o 
   6   8   4      209.01      210.12      5.73 o 
   7   8   4       18.35       18.00      3.44 o 
   8   8   4      145.83      156.93     10.27 o 
   9   8   4       54.99       54.50      6.97 o 
  10   8   4       51.25       71.50     18.21 o 
  -7   9   4      135.50      137.74     23.23 o 
  -6   9   4        0.91        5.15      6.53 o 
  -5   9   4      146.60      168.58     34.23 o 
  -4   9   4       36.64       47.14      7.28 o 
  -3   9   4       30.76       35.08      5.14 o 
  -2   9   4       63.60       69.25      8.24 o 
  -1   9   4        0.71        3.64      5.17 o 
   0   9   4        0.03        2.38      4.90 o 
   1   9   4      925.04      895.93     18.71 o 
   2   9   4     1188.29     1191.45      9.76 o 
   3   9   4        0.04        4.26      2.35 o 
   4   9   4       24.50       19.16      2.92 o 
   5   9   4       51.60       53.08      7.11 o 
   6   9   4      312.04      304.07      7.86 o 
   7   9   4        7.87        9.12      2.26 o 
   8   9   4        3.68        6.66      2.65 o 
   9   9   4        8.05       13.39      4.47 o 
  10   9   4       39.50       37.02      7.80 o 
  -6  10   4      214.11      211.31     11.07 o 
  -5  10   4       14.25       10.17      3.58 o 
  -4  10   4        1.91        1.13      3.46 o 
  -3  10   4       68.62       55.00      8.83 o 
  -2  10   4      298.08      294.36     12.09 o 
  -1  10   4      132.64      125.45     11.49 o 
   0  10   4       18.61       17.15      5.78 o 
   1  10   4       89.20       76.36      9.51 o 
   2  10   4      209.54      200.17      8.61 o 
   3  10   4      171.95      165.41      6.53 o 
   4  10   4      348.01      357.52     13.52 o 
   5  10   4      172.90      182.66     10.77 o 
   6  10   4       47.82       51.29      6.55 o 
   7  10   4        5.47       15.28      3.23 o 
   8  10   4        0.43        2.57      2.73 o 
   9  10   4        0.00        3.63      3.82 o 
  -5  11   4       36.46       31.29      6.85 o 
  -4  11   4        0.02        1.18      5.83 o 
  -3  11   4        1.07        6.17      3.59 o 
  -2  11   4      108.64      105.91      9.61 o 
  -1  11   4       34.08       33.47      8.94 o 
   0  11   4      151.64      131.71     19.67 o 
   1  11   4      116.89      131.61     11.71 o 
   2  11   4       18.27       17.57      3.46 o 
   3  11   4      239.13      233.65      6.02 o 
   4  11   4       93.44       87.51      6.08 o 
   5  11   4        4.42        7.68      2.59 o 
   6  11   4       21.89       30.56      3.98 o 
   7  11   4        5.79        6.01      3.03 o 
   8  11   4       39.68       25.74      6.91 o 
   9  11   4        6.83        8.15      5.43 o 
  -3  12   4       23.06       29.78      5.25 o 
  -2  12   4        8.82        6.48      8.47 o 
  -1  12   4       22.02       25.51      7.00 o 
   0  12   4       16.26       16.45      4.98 o 
   1  12   4       45.73       51.84      8.32 o 
   2  12   4      263.16      288.15     13.92 o 
   3  12   4       23.15       17.88      3.37 o 
   4  12   4      177.49      184.52      8.30 o 
   5  12   4       12.28       17.44      3.66 o 
   6  12   4       22.03       23.97      3.93 o 
   7  12   4      165.62      166.19      8.52 o 
  -1  13   4        1.30       -0.35      4.53 o 
   0  13   4      102.20       78.86     12.22 o 
   1  13   4        6.75        3.24      3.83 o 
   2  13   4       13.82       13.38      3.89 o 
   3  13   4       30.51       30.53      4.87 o 
   4  13   4        0.02        4.30      5.46 o 
   5  13   4       73.50       79.89     11.47 o 
   6  13   4       53.83       58.52      6.35 o 
  -5 -11   5      220.15      189.57     19.25 o 
  -4 -11   5      190.43      147.04     25.88 o 
  -3 -11   5      120.62       93.06     16.73 o 
  -2 -11   5      132.95      114.61     16.07 o 
  -1 -11   5       79.02       90.59     13.33 o 
   0 -11   5        1.91        7.05      3.75 o 
   1 -11   5      107.58       85.50     17.66 o 
  -7 -10   5       21.63       20.55      6.07 o 
  -6 -10   5        9.07        6.96      2.87 o 
  -5 -10   5       51.31       43.91      8.84 o 
  -4 -10   5      160.08      166.36     29.18 o 
  -3 -10   5       56.95       48.82      6.41 o 
  -2 -10   5      129.58      116.83     25.69 o 
  -1 -10   5       62.93       50.91      8.07 o 
   0 -10   5      141.86      158.61     15.94 o 
   1 -10   5       61.70       47.50      7.63 o 
   2 -10   5        0.02        6.69      2.71 o 
   3 -10   5        0.01       -2.81      2.81 o 
  -8  -9   5        1.60        4.92      3.23 o 
  -7  -9   5       32.13       32.08      5.36 o 
  -6  -9   5        5.21        5.81      4.02 o 
  -5  -9   5       79.46       77.38     11.35 o 
  -4  -9   5       55.78       54.75      6.83 o 
  -3  -9   5        5.51        7.07      5.27 o 
  -2  -9   5        0.51       -0.48      4.71 o 
  -1  -9   5       45.80       59.27      6.59 o 
   0  -9   5        2.65        7.34      4.28 o 
   1  -9   5       23.58       29.71      6.58 o 
   2  -9   5       55.79       50.97      6.53 o 
   3  -9   5       15.31       13.93      3.12 o 
   4  -9   5      153.20      142.61      5.39 o 
   5  -9   5      108.58      112.87     17.63 o 
  -9  -8   5        0.00        5.04      4.30 o 
  -8  -8   5      117.58      133.69     24.60 o 
  -7  -8   5      190.62      195.70     12.11 o 
  -6  -8   5        3.58        8.05      4.43 o 
  -5  -8   5      140.58      125.75     14.45 o 
  -4  -8   5        0.01        2.11      3.76 o 
  -3  -8   5      488.55      498.95     15.35 o 
  -2  -8   5        4.47        2.98      3.49 o 
  -1  -8   5      139.92      139.30      7.18 o 
   0  -8   5       47.16       36.60      6.89 o 
   1  -8   5        0.00        4.09      3.00 o 
   2  -8   5       49.53       45.53      4.46 o 
   3  -8   5       88.10       91.27      9.79 o 
   4  -8   5      123.84      126.18      9.93 o 
   5  -8   5        0.35        4.56      2.56 o 
   6  -8   5        0.63        5.64      4.89 o 
  -9  -7   5       17.41       17.09      4.36 o 
  -8  -7   5       58.77       51.61      8.33 o 
  -7  -7   5      165.15      185.15     13.36 o 
  -6  -7   5       45.85       45.21     12.25 o 
  -5  -7   5      274.40      295.18     12.19 o 
  -4  -7   5       96.93       96.34      9.42 o 
  -3  -7   5       56.35       64.72      9.33 o 
  -2  -7   5      181.55      194.09     10.35 o 
  -1  -7   5        6.95        8.91      3.86 o 
   0  -7   5       70.53       82.01      7.67 o 
   1  -7   5      204.41      216.99      5.89 o 
   2  -7   5        1.95        3.72      2.05 o 
   3  -7   5       78.90       75.46      8.92 o 
   4  -7   5        1.61        6.69      2.84 o 
   5  -7   5      185.84      178.42      7.09 o 
   6  -7   5        1.84        2.77      2.69 o 
   7  -7   5       16.03       11.16      6.97 o 
 -10  -6   5       94.11       88.41     31.21 o 
  -9  -6   5      214.24      212.84     10.54 o 
  -8  -6   5       61.06       58.13      8.01 o 
  -7  -6   5      101.84       97.74     12.27 o 
  -6  -6   5      103.07      108.99      8.92 o 
  -5  -6   5       52.95       64.27      6.61 o 
  -4  -6   5       22.65       31.33      7.11 o 
  -3  -6   5      725.28      774.22     23.67 o 
  -2  -6   5      105.62      114.12     10.69 o 
  -1  -6   5        6.85       18.95      3.28 o 
   0  -6   5       55.53       51.90      5.98 o 
   1  -6   5       60.86       63.74      9.20 o 
   2  -6   5        4.16        7.49      2.67 o 
   3  -6   5      655.19      638.47     15.72 o 
   4  -6   5       68.57       64.35      7.51 o 
   5  -6   5       98.36      109.83     13.16 o 
   6  -6   5       32.27       34.81      4.95 o 
   7  -6   5       29.38       33.86      7.17 o 
   8  -6   5        0.17        3.33      2.36 o 
  -9  -5   5       29.84       31.79     10.50 o 
  -8  -5   5       80.11       85.14      7.06 o 
  -7  -5   5        0.57        0.00      2.13 o 
  -6  -5   5        7.43        5.52      3.61 o 
  -5  -5   5      199.54      205.33     10.20 o 
  -4  -5   5      132.83      140.87     12.87 o 
  -3  -5   5      291.81      267.40     12.85 o 
  -2  -5   5      343.35      332.61     12.10 o 
  -1  -5   5      559.44      553.71     11.26 o 
   0  -5   5       37.94       43.57      4.89 o 
   1  -5   5       65.10       81.05      8.87 o 
   2  -5   5       54.98       64.27      6.04 o 
   3  -5   5        0.57        9.08      3.11 o 
   4  -5   5      731.49      744.73     17.52 o 
   5  -5   5      254.77      238.42      6.38 o 
   6  -5   5        7.21       10.67      3.77 o 
   7  -5   5       30.43       29.87      7.36 o 
   8  -5   5      339.70      352.55     12.30 o 
   9  -5   5      132.10       97.57     18.01 o 
 -10  -4   5        0.06       17.25      6.59 o 
  -9  -4   5       67.77       50.52     29.00 o 
  -8  -4   5        8.15       16.68      6.98 o 
  -7  -4   5      411.04      402.71     10.84 o 
  -6  -4   5        2.75        1.79      3.66 o 
  -5  -4   5        8.14        3.40      5.85 o 
  -4  -4   5      140.52      152.03     15.71 o 
  -3  -4   5        5.10        2.52      3.51 o 
  -2  -4   5       19.09       15.20      4.57 o 
  -1  -4   5       36.51       32.29      4.31 o 
   0  -4   5       38.85       39.07      4.04 o 
   1  -4   5     2690.00     2897.06     14.79 o 
   2  -4   5      358.38      311.56      8.03 o 
   3  -4   5      491.28      512.02     10.03 o 
   4  -4   5      183.80      188.78      7.84 o 
   5  -4   5      656.19      663.55     18.21 o 
   6  -4   5      210.86      213.42      5.59 o 
   7  -4   5       75.27       92.03      8.89 o 
   8  -4   5        8.08       11.29      4.45 o 
   9  -4   5      159.51      175.46     36.25 o 
 -11  -3   5       33.39       35.23      4.83 o 
 -10  -3   5       47.83       56.74     11.17 o 
  -9  -3   5        4.47       -3.42      4.48 o 
  -8  -3   5      443.11      452.54     12.57 o 
  -7  -3   5       15.87       18.62      3.39 o 
  -6  -3   5      519.30      523.87      8.32 o 
  -5  -3   5        7.73        4.89      2.14 o 
  -4  -3   5     1169.44     1259.24     19.95 o 
  -3  -3   5      573.92      602.99     12.91 o 
  -2  -3   5      649.48      657.87     11.28 o 
  -1  -3   5     1619.10     1719.91     19.57 o 
   0  -3   5       39.01       40.83      2.12 o 
   1  -3   5      706.05      699.47     20.08 o 
   2  -3   5      425.02      411.45      6.51 o 
   3  -3   5        6.88        7.59      2.53 o 
   4  -3   5       91.93       85.73      6.95 o 
   5  -3   5       36.03       40.95      5.02 o 
   6  -3   5       75.03       78.98      6.55 o 
   7  -3   5      134.62      131.56      6.44 o 
   8  -3   5      313.74      325.70     19.48 o 
   9  -3   5       30.06       36.08      5.44 o 
  10  -3   5        5.00        8.76      7.36 o 
 -10  -2   5       17.39       14.35      5.08 o 
  -9  -2   5      141.25      117.49     23.46 o 
  -8  -2   5      214.14      228.33     10.80 o 
  -7  -2   5      618.52      596.80     13.97 o 
  -6  -2   5      339.55      343.31     11.48 o 
  -5  -2   5        0.61        1.78      1.15 o 
  -4  -2   5      198.19      190.55      8.20 o 
  -3  -2   5       12.75        9.66      1.11 o 
  -2  -2   5        2.15        1.99      0.84 o 
  -1  -2   5       20.80       22.05      1.52 o 
   0  -2   5      301.35      304.75      5.65 o 
   1  -2   5      120.36      106.92      5.11 o 
   2  -2   5     1104.68     1161.43     19.20 o 
   3  -2   5      365.81      395.50     14.75 o 
   4  -2   5      552.50      562.48     12.41 o 
   5  -2   5      172.83      166.86      5.74 o 
   6  -2   5     1022.21     1074.81      8.04 o 
   7  -2   5      324.70      309.74     21.09 o 
   8  -2   5        0.02        7.84      3.63 o 
   9  -2   5       59.98       66.54     10.39 o 
  10  -2   5        0.95        8.70      3.14 o 
 -10  -1   5       60.02       43.81     11.07 o 
  -9  -1   5        6.05        6.26      3.13 o 
  -8  -1   5      103.88      101.87      7.50 o 
  -7  -1   5        0.98        4.46      2.10 o 
  -6  -1   5       49.22       45.06      3.50 o 
  -5  -1   5     1357.31     1405.58     17.73 o 
  -4  -1   5      446.91      405.12      8.27 o 
  -3  -1   5     4925.95     4886.70     56.81 o 
  -2  -1   5      367.35      360.32      6.28 o 
  -1  -1   5      316.20      303.74      6.70 o 
   0  -1   5      106.71      100.97      3.62 o 
   1  -1   5      248.10      259.05      6.58 o 
   2  -1   5       35.21       35.43      4.00 o 
   3  -1   5       83.81       77.41      4.50 o 
   4  -1   5      167.34      173.94      5.37 o 
   5  -1   5       61.72       58.59      5.08 o 
   6  -1   5        0.30        3.27      1.69 o 
   7  -1   5      359.83      346.21     13.71 o 
   8  -1   5       33.65       54.02      7.03 o 
   9  -1   5       13.39        9.41      3.22 o 
  10  -1   5       17.12       17.82      4.49 o 
  -9   0   5        1.22       -1.20      3.04 o 
  -8   0   5       17.92       18.42      2.90 o 
  -7   0   5       31.15       32.62      3.45 o 
  -6   0   5      523.02      534.63      9.20 o 
  -5   0   5        1.63        2.85      1.87 o 
  -4   0   5      174.12      195.07      8.31 o 
  -3   0   5      830.33      833.41     12.27 o 
  -2   0   5      206.45      200.16      5.38 o 
  -1   0   5      259.44      260.38      4.93 o 
   0   0   5       75.24       69.73      2.81 o 
   1   0   5        0.75       -1.84      1.84 o 
   2   0   5       24.00       28.97      3.87 o 
   3   0   5      502.60      457.87      6.59 o 
   4   0   5     2267.05     2345.83     29.74 o 
   5   0   5       66.90       74.21      6.24 o 
   6   0   5       90.31       66.65     16.98 o 
   7   0   5       34.16       53.93      7.01 o 
   8   0   5      175.86      186.68      9.35 o 
   9   0   5       13.11       16.67      2.65 o 
  10   0   5        2.14        2.58      2.94 o 
  11   0   5       22.77       23.33      3.94 o 
 -10   1   5      130.16      114.97     10.06 o 
  -9   1   5       37.66       44.40      5.87 o 
  -8   1   5       54.40       67.53      8.80 o 
  -7   1   5      377.04      401.02     15.09 o 
  -6   1   5       20.40       22.37      3.18 o 
  -5   1   5        1.53        2.21      1.52 o 
  -4   1   5      803.24      796.85     21.21 o 
  -3   1   5     1270.69     1304.15     13.36 o 
  -2   1   5      433.54      460.83      7.98 o 
  -1   1   5        3.42        3.79      1.19 o 
   0   1   5     1174.93     1190.52     10.57 o 
   1   1   5      235.23      225.78      9.15 o 
   2   1   5      446.05      436.70      8.73 o 
   3   1   5       27.20       27.87      2.68 o 
   4   1   5       11.90       10.70      1.48 o 
   5   1   5      515.58      490.02     10.52 o 
   6   1   5       13.30       11.37      4.22 o 
   7   1   5        0.04        0.07      6.33 o 
   8   1   5      142.59      132.17      9.02 o 
   9   1   5       95.02       85.88     14.16 o 
  10   1   5       31.81       22.72      4.84 o 
  11   1   5       11.43       12.11      3.32 o 
 -10   2   5        3.36       -1.21      5.26 o 
  -9   2   5        0.13        4.63      5.40 o 
  -8   2   5       49.92       64.35      9.27 o 
  -7   2   5      161.61      146.44      6.82 o 
  -6   2   5      128.84      126.90      7.50 o 
  -5   2   5        1.64        4.46      1.66 o 
  -4   2   5      712.64      762.51     15.73 o 
  -3   2   5      100.93      100.24      3.03 o 
  -2   2   5      186.43      159.36      3.62 o 
  -1   2   5     1840.11     1829.48     20.86 o 
   0   2   5      427.32      426.74      8.48 o 
   1   2   5       22.53       24.70      2.14 o 
   2   2   5     1931.74     1999.11     17.45 o 
   3   2   5        7.23        5.66      1.76 o 
   4   2   5       95.24      105.26      3.40 o 
   5   2   5     1157.16     1136.53     17.72 o 
   6   2   5       80.95       91.95      6.30 o 
   7   2   5        2.36        4.12      3.36 o 
   8   2   5       34.04       28.96      5.18 o 
   9   2   5       58.85       51.31      8.14 o 
  10   2   5       51.81       54.41      8.86 o 
  11   2   5        2.92        8.75      4.36 o 
 -10   3   5       83.12       81.18      8.66 o 
  -9   3   5       23.03       22.97      5.72 o 
  -8   3   5      208.50      227.29     14.67 o 
  -7   3   5        3.02        8.18      5.23 o 
  -6   3   5      224.32      249.45     15.40 o 
  -5   3   5      347.38      319.66     11.47 o 
  -4   3   5       42.96       50.90      6.17 o 
  -3   3   5       45.75       55.04      1.78 o 
  -2   3   5     1671.97     1742.76     24.29 o 
  -1   3   5        0.24        1.58      1.11 o 
   0   3   5     1146.85     1178.45      9.48 o 
   1   3   5     5447.29     6110.04     23.48 o 
   2   3   5     1315.16     1382.03     21.64 o 
   3   3   5       66.12       77.12      3.34 o 
   4   3   5        3.53        3.99      1.40 o 
   5   3   5      648.51      601.86      8.47 o 
   6   3   5       23.00       25.32      6.71 o 
   7   3   5        1.60        4.65      2.03 o 
   8   3   5       15.96       14.25      4.26 o 
   9   3   5        3.39        3.77      2.07 o 
  10   3   5       13.75       18.15      4.75 o 
  11   3   5       17.99       13.03      4.89 o 
 -10   4   5        0.26        8.61      5.55 o 
  -9   4   5        3.66        3.87      5.95 o 
  -8   4   5      144.58      127.50     11.83 o 
  -7   4   5       58.45       57.61      7.93 o 
  -6   4   5       49.25       52.38      5.48 o 
  -5   4   5      203.42      184.91     10.11 o 
  -4   4   5       51.19       57.26      6.47 o 
  -3   4   5       63.48       61.73      5.90 o 
  -2   4   5       42.61       51.71      5.42 o 
  -1   4   5       68.61       63.86      3.54 o 
   0   4   5      351.14      325.42      6.17 o 
   1   4   5      616.65      607.19     10.11 o 
   2   4   5      764.85      894.96     13.27 o 
   3   4   5       48.45       41.85      3.68 o 
   4   4   5        0.91        4.52      2.49 o 
   5   4   5       65.35       64.52      5.77 o 
   6   4   5     1284.52     1259.48     10.40 o 
   7   4   5        1.07        2.21      3.51 o 
   8   4   5       27.47       28.07      5.90 o 
   9   4   5      100.49      111.66     13.51 o 
  10   4   5        0.09        5.23      3.50 o 
  11   4   5       52.02       46.62      7.53 o 
  -9   5   5       49.64       41.72     13.41 o 
  -8   5   5        0.53        9.58      3.72 o 
  -7   5   5      115.12      114.56      9.48 o 
  -6   5   5      254.39      241.08      8.72 o 
  -5   5   5      536.29      568.67     10.25 o 
  -4   5   5       20.39       21.19      3.99 o 
  -3   5   5      482.23      508.34     14.60 o 
  -2   5   5      100.55       87.10      5.90 o 
  -1   5   5      513.18      515.58      9.15 o 
   0   5   5     1092.61     1211.26     11.85 o 
   1   5   5      125.84      129.22      4.94 o 
   2   5   5       30.71       45.38      3.24 o 
   3   5   5        0.28       -0.92      3.52 o 
   4   5   5        2.67        0.03      2.45 o 
   5   5   5        9.88       10.41      1.91 o 
   6   5   5     1544.06     1501.39     20.07 o 
   7   5   5       30.84       43.40      6.41 o 
   8   5   5       42.05       35.20      6.57 o 
   9   5   5      213.82      211.73     10.95 o 
  10   5   5      120.18      179.69     30.54 o 
  11   5   5       30.96       19.69      6.48 o 
  -9   6   5        1.77        9.52      4.36 o 
  -8   6   5       19.20       20.62      5.59 o 
  -7   6   5      188.32      192.95      9.51 o 
  -6   6   5       11.36       13.05      3.19 o 
  -5   6   5      450.16      472.73     26.41 o 
  -4   6   5      702.89      698.20     19.66 o 
  -3   6   5       40.79       41.43      5.10 o 
  -2   6   5       37.58       45.16      7.29 o 
  -1   6   5      365.30      357.12      7.45 o 
   0   6   5       24.95       25.77      2.69 o 
   1   6   5       30.92       24.23      2.71 o 
   2   6   5      394.56      401.99      6.04 o 
   3   6   5     1281.86     1313.02     20.09 o 
   4   6   5      446.39      447.57     10.69 o 
   5   6   5     1980.65     2003.95     18.79 o 
   6   6   5        5.29        6.68      2.22 o 
   7   6   5        0.22        4.17      3.53 o 
   8   6   5       61.72       54.61     11.86 o 
   9   6   5       15.36       18.40      3.58 o 
  10   6   5       30.06       16.19      5.44 o 
  11   6   5       32.57       29.46      9.02 o 
  -8   7   5        0.81        4.30      2.82 o 
  -7   7   5      144.83      144.14     18.05 o 
  -6   7   5      573.24      596.74     34.25 o 
  -5   7   5       75.66       61.21     10.85 o 
  -4   7   5      224.84      217.65     17.29 o 
  -3   7   5        6.43        8.81      3.39 o 
  -2   7   5      127.92      127.30      8.86 o 
  -1   7   5      476.98      464.30      8.42 o 
   0   7   5       10.72        7.17      4.14 o 
   1   7   5      586.09      609.83      9.55 o 
   2   7   5      259.21      257.19      6.48 o 
   3   7   5       70.56       82.62      4.69 o 
   4   7   5       97.04       93.95      6.17 o 
   5   7   5      380.32      385.46      7.04 o 
   6   7   5      228.02      225.80      5.85 o 
   7   7   5      290.55      295.19     18.83 o 
   8   7   5       17.09       10.85      2.77 o 
   9   7   5       52.15       45.74     10.04 o 
  10   7   5       19.13       19.95     11.49 o 
  11   7   5       19.71       17.97      4.35 o 
  -7   8   5        0.52        4.76      3.08 o 
  -6   8   5        4.58        3.53      4.58 o 
  -5   8   5     1103.11     1222.63     69.88 o 
  -4   8   5       14.17       18.64      4.59 o 
  -3   8   5      115.66      108.53      7.82 o 
  -2   8   5       75.52       72.16      8.61 o 
  -1   8   5      195.58      198.72     12.42 o 
   0   8   5      178.68      167.98      6.35 o 
   1   8   5      187.77      178.88      6.55 o 
   2   8   5      169.54      178.33      7.61 o 
   3   8   5       14.43       14.46      3.88 o 
   4   8   5      407.44      422.63      7.57 o 
   5   8   5      735.94      721.04     17.14 o 
   6   8   5      373.85      364.47      9.50 o 
   7   8   5       27.24       26.67      3.83 o 
   8   8   5       20.38       21.78      4.92 o 
   9   8   5       14.03        9.38      4.23 o 
  10   8   5        5.37        6.21      2.79 o 
  -7   9   5       18.89       15.91      4.82 o 
  -6   9   5      124.79      130.05      8.02 o 
  -5   9   5      124.14      146.58     17.38 o 
  -4   9   5        9.82       17.95      5.26 o 
  -3   9   5       71.56       82.49     11.10 o 
  -2   9   5       25.77       31.86     10.13 o 
  -1   9   5      123.34      123.36      9.50 o 
   0   9   5      440.23      422.70     15.60 o 
   1   9   5      359.77      369.03     10.05 o 
   2   9   5      178.38      177.06      8.45 o 
   3   9   5      238.60      227.15      5.44 o 
   4   9   5        6.87        5.61      2.22 o 
   5   9   5       39.38       33.76      3.14 o 
   6   9   5       38.08       36.61      4.98 o 
   7   9   5       28.22       32.35      4.65 o 
   8   9   5       13.05       14.59      4.20 o 
   9   9   5        0.68        0.98      4.33 o 
  10   9   5       17.84       23.75      5.51 o 
  -6  10   5       29.52       33.81      7.64 o 
  -5  10   5        0.65        8.68      2.99 o 
  -4  10   5      104.58       81.93     13.12 o 
  -3  10   5       56.08       65.02      8.11 o 
  -2  10   5        0.12        7.47      5.03 o 
  -1  10   5       27.37       37.33      5.91 o 
   0  10   5       70.62       73.83     10.28 o 
   1  10   5        5.79        8.28      2.14 o 
   2  10   5        2.08        2.08      2.05 o 
   3  10   5       73.47       72.24      4.20 o 
   4  10   5       74.00       73.19      7.75 o 
   5  10   5      139.49      140.29      6.15 o 
   6  10   5      318.39      356.79     17.45 o 
   7  10   5      177.56      184.34      9.97 o 
   8  10   5        8.28       14.09      8.98 o 
   9  10   5       40.36       29.76      5.68 o 
  -5  11   5        0.72        8.07      2.76 o 
  -4  11   5       66.65       49.06      7.00 o 
  -3  11   5        3.19        3.61      3.61 o 
  -2  11   5      129.54      121.31      9.86 o 
  -1  11   5      249.42      279.89     21.14 o 
   0  11   5       28.34       28.38      6.01 o 
   1  11   5      131.14      135.99     10.76 o 
   2  11   5        7.90        7.00      3.15 o 
   3  11   5       44.91       44.41      4.59 o 
   4  11   5        7.01        9.52      2.48 o 
   5  11   5        0.08        6.47      2.77 o 
   6  11   5      231.81      210.75     10.31 o 
   7  11   5      201.68      237.29     22.90 o 
   8  11   5        3.30        2.87      4.78 o 
  -3  12   5       11.80        9.09      7.31 o 
  -2  12   5       25.83        9.68      5.99 o 
  -1  12   5        2.35        1.97      4.13 o 
   0  12   5       57.30       49.96      8.51 o 
   1  12   5       49.32       68.67      7.41 o 
   2  12   5       23.55       16.91      6.09 o 
   3  12   5       67.17       63.37      6.65 o 
   4  12   5        2.07        7.30      3.02 o 
   5  12   5       58.12       42.93      6.44 o 
   6  12   5      253.40      275.75     10.04 o 
   7  12   5       57.20       46.11      5.41 o 
  -1  13   5       13.17       13.68      5.24 o 
   0  13   5       19.77       13.56      3.69 o 
   1  13   5       44.49       40.93      7.24 o 
   2  13   5        2.76       -0.49      3.76 o 
   3  13   5       79.60       78.52      9.38 o 
   4  13   5        1.09        6.44      2.77 o 
   5  13   5        0.88        4.81      2.55 o 
   6  13   5        6.56        6.03      2.36 o 
  -3 -11   6       30.95       28.99      9.00 o 
  -2 -11   6        2.48        5.48      2.25 o 
  -1 -11   6        5.20        9.92      3.25 o 
  -6 -10   6       85.91       94.37      9.42 o 
  -5 -10   6        7.33        6.33      3.78 o 
  -4 -10   6      120.96      126.38     10.20 o 
  -3 -10   6      176.69      201.56     12.69 o 
  -2 -10   6       12.13       14.58      4.30 o 
  -1 -10   6        0.02       11.08      4.25 o 
   0 -10   6      172.26      174.71     12.08 o 
   1 -10   6       26.40       20.14      5.57 o 
   2 -10   6       14.80       17.21      6.90 o 
  -7  -9   6       62.88       69.09     12.85 o 
  -6  -9   6       68.75       59.52      9.89 o 
  -5  -9   6       18.05        8.48      6.30 o 
  -4  -9   6      225.48      233.86     27.07 o 
  -3  -9   6      265.21      272.51     26.73 o 
  -2  -9   6        6.70       11.56      4.48 o 
  -1  -9   6        9.94       12.80      7.34 o 
   0  -9   6       28.57       37.19     10.27 o 
   1  -9   6       30.13       32.29      5.57 o 
   2  -9   6        9.04       12.75      4.36 o 
   3  -9   6        9.30       13.41      3.50 o 
   4  -9   6       44.18       46.14      4.54 o 
  -8  -8   6       89.27       86.93      8.82 o 
  -7  -8   6        0.05        2.97      3.96 o 
  -6  -8   6        3.14        3.72      4.32 o 
  -5  -8   6        1.21        4.92      8.75 o 
  -4  -8   6       23.34       30.15      4.89 o 
  -3  -8   6        1.02        5.81      3.46 o 
  -2  -8   6        1.27        9.93      3.99 o 
  -1  -8   6       85.12       75.75     14.42 o 
   0  -8   6       17.18       14.19      4.83 o 
   1  -8   6        0.33        6.69      5.41 o 
   2  -8   6        1.60        4.68      2.59 o 
   3  -8   6        6.02        6.53      4.32 o 
   4  -8   6      109.25      121.12      7.30 o 
   5  -8   6       12.79       15.43      3.99 o 
  -9  -7   6        0.55        1.92      3.96 o 
  -8  -7   6        0.01       -3.45      4.03 o 
  -7  -7   6        6.65       10.97      5.92 o 
  -6  -7   6        2.06       -4.05      4.05 o 
  -5  -7   6       63.83       57.07     10.84 o 
  -4  -7   6       32.82       37.99      6.31 o 
  -3  -7   6      640.35      665.99     17.57 o 
  -2  -7   6        7.38        8.96      4.62 o 
  -1  -7   6        2.48        7.15      4.06 o 
   0  -7   6        3.47        1.23      2.22 o 
   1  -7   6        1.28        3.43      2.37 o 
   2  -7   6       81.83       65.20     10.19 o 
   3  -7   6       41.16       42.52      5.28 o 
   4  -7   6        6.44       10.15      2.28 o 
   5  -7   6      299.29      297.17     11.57 o 
   6  -7   6        6.98        7.17      2.56 o 
  -9  -6   6        2.44        8.46      4.06 o 
  -8  -6   6       31.25       27.31      5.35 o 
  -7  -6   6      117.33       92.10     14.77 o 
  -6  -6   6       60.38       68.76      9.74 o 
  -5  -6   6       37.89       38.69      6.36 o 
  -4  -6   6      182.68      151.25     16.13 o 
  -3  -6   6       45.36       57.31      7.17 o 
  -2  -6   6      170.65      175.85     10.52 o 
  -1  -6   6        0.07        0.64      3.63 o 
   0  -6   6        1.00        4.77      2.22 o 
   1  -6   6        0.74        3.13      3.80 o 
   2  -6   6       44.58       47.96      6.90 o 
   3  -6   6       20.11       25.98      4.47 o 
   4  -6   6     1031.98     1047.43     28.83 o 
   5  -6   6       24.89       21.27      3.30 o 
   6  -6   6        8.24        5.13      4.12 o 
   7  -6   6       16.49       21.35      4.23 o 
 -10  -5   6      243.93      257.70     17.20 o 
  -9  -5   6       79.24       92.91     15.65 o 
  -8  -5   6        1.42        6.07      3.05 o 
  -7  -5   6       67.56       73.46      7.01 o 
  -6  -5   6       27.10       33.01      6.15 o 
  -5  -5   6       51.79       48.60      8.59 o 
  -4  -5   6       81.78       98.73     11.47 o 
  -3  -5   6       11.30       10.78      6.28 o 
  -2  -5   6      509.34      570.97     16.75 o 
  -1  -5   6      174.10      170.05     10.76 o 
   0  -5   6        3.05        9.54      4.08 o 
   1  -5   6       36.96       40.32      6.06 o 
   2  -5   6      661.61      671.25      8.83 o 
   3  -5   6       34.28       29.99      4.09 o 
   4  -5   6      452.38      456.24     11.09 o 
   5  -5   6      127.61      112.91     10.44 o 
   6  -5   6       69.97       62.82     15.41 o 
   7  -5   6       23.44       21.91      5.47 o 
   8  -5   6        0.76        7.97      3.41 o 
 -10  -4   6       59.79       33.54     13.84 o 
  -9  -4   6       46.98       52.93      6.60 o 
  -8  -4   6       30.43       30.97      6.28 o 
  -7  -4   6      176.01      185.13     10.36 o 
  -6  -4   6      300.14      291.68     14.52 o 
  -5  -4   6        6.22        9.12      5.92 o 
  -4  -4   6      106.48      114.71     16.24 o 
  -3  -4   6      264.73      282.57     12.32 o 
  -2  -4   6      173.01      193.00      7.90 o 
  -1  -4   6       45.70       42.56      2.94 o 
   0  -4   6      105.37       99.91      6.32 o 
   1  -4   6      381.78      386.44      6.52 o 
   2  -4   6        4.19        6.52      1.91 o 
   3  -4   6      276.83      282.05      8.97 o 
   4  -4   6      172.66      186.09      9.63 o 
   5  -4   6      242.66      249.19      8.69 o 
   6  -4   6       73.05       79.25      4.12 o 
   7  -4   6       54.03       53.16      8.64 o 
   8  -4   6       24.24       12.23      3.49 o 
   9  -4   6       78.94       86.17     10.62 o 
 -10  -3   6       16.57       15.55      6.27 o 
  -9  -3   6        1.05        6.73      3.98 o 
  -8  -3   6       26.78       31.39      6.73 o 
  -7  -3   6       72.25       80.69      8.86 o 
  -6  -3   6      163.03      162.82      8.47 o 
  -5  -3   6        5.26        9.13      3.51 o 
  -4  -3   6        0.17       -0.74      4.48 o 
  -3  -3   6       17.68       15.86      3.76 o 
  -2  -3   6      805.25      771.13     18.27 o 
  -1  -3   6      130.67      147.52      5.97 o 
   0  -3   6     1085.08     1073.27     17.65 o 
   1  -3   6       40.49       49.22      3.65 o 
   2  -3   6        0.27        1.30      2.88 o 
   3  -3   6      201.24      192.46      9.62 o 
   4  -3   6     1141.98     1163.50     16.87 o 
   5  -3   6       18.53       19.53      3.66 o 
   6  -3   6        9.60        7.68      2.22 o 
   7  -3   6        0.09        8.29      4.77 o 
   8  -3   6        7.10       12.53      5.33 o 
   9  -3   6       83.49       97.57     11.98 o 
 -10  -2   6      236.94      250.57     10.22 o 
  -9  -2   6       21.71       22.62      5.47 o 
  -8  -2   6        3.73        3.40      2.28 o 
  -7  -2   6       96.28      101.09     13.60 o 
  -6  -2   6      328.05      342.20     13.07 o 
  -5  -2   6        4.77        4.68      1.53 o 
  -4  -2   6        5.25        5.99      2.32 o 
  -3  -2   6      769.85      804.12     12.15 o 
  -2  -2   6      238.42      244.09      6.91 o 
  -1  -2   6      363.54      347.95      6.85 o 
   0  -2   6     1784.86     1791.43     24.17 o 
   1  -2   6      862.66      884.93     11.42 o 
   2  -2   6        0.56        4.86      1.90 o 
   3  -2   6       30.60       33.02      3.59 o 
   4  -2   6       70.13       77.11      3.89 o 
   5  -2   6        4.04        4.18      2.21 o 
   6  -2   6      160.91      173.63      5.76 o 
   7  -2   6        5.04        8.06      4.47 o 
   8  -2   6        2.52        6.18      3.49 o 
   9  -2   6      159.21      159.25     12.44 o 
  10  -2   6       70.73       88.59     10.11 o 
  -9  -1   6      141.05      132.15      8.07 o 
  -8  -1   6        3.44        6.01      3.70 o 
  -7  -1   6       42.38       41.78      4.03 o 
  -6  -1   6       29.57       38.03      4.37 o 
  -5  -1   6      186.57      186.43      4.63 o 
  -4  -1   6      417.07      401.87      9.41 o 
  -3  -1   6      449.81      430.00      7.26 o 
  -2  -1   6      274.22      228.32      5.02 o 
  -1  -1   6     1693.67     1735.34     18.42 o 
   0  -1   6        3.59        5.46      2.26 o 
   1  -1   6      762.61      772.77     10.70 o 
   2  -1   6       11.80       11.69      2.44 o 
   3  -1   6      138.39      144.09      5.19 o 
   4  -1   6        0.29        2.22      1.97 o 
   5  -1   6      215.71      204.69      5.02 o 
   6  -1   6       21.90       19.17      2.98 o 
   7  -1   6      112.42      103.67      5.79 o 
   8  -1   6       86.38       89.47      7.89 o 
   9  -1   6       38.84       32.07      6.35 o 
  10  -1   6       63.09       60.78     10.96 o 
  -8   0   6       76.74       72.42      7.27 o 
  -7   0   6      140.61      153.40      5.12 o 
  -6   0   6      213.31      215.31      7.88 o 
  -5   0   6        2.91        4.26      2.54 o 
  -4   0   6       25.30       17.37      2.58 o 
  -3   0   6      264.93      297.37      8.43 o 
  -2   0   6      734.34      730.08      7.91 o 
  -1   0   6      194.08      192.62      4.42 o 
   0   0   6      945.31      926.96     10.82 o 
   1   0   6      181.27      188.33      5.81 o 
   2   0   6       61.58       60.08      3.97 o 
   3   0   6       63.19       54.51      4.27 o 
   4   0   6        1.68        3.14      2.17 o 
   5   0   6       94.45       97.66      5.24 o 
   6   0   6      147.53      161.48      7.21 o 
   7   0   6       45.09       43.55      9.92 o 
   8   0   6       64.48       70.25      6.43 o 
   9   0   6      109.95      113.82     10.43 o 
  10   0   6        1.30        4.69      3.12 o 
  -9   1   6        0.81       12.90      5.13 o 
  -8   1   6       11.02       13.44      4.49 o 
  -7   1   6       12.37       13.79      2.01 o 
  -6   1   6       20.80       26.62      3.33 o 
  -5   1   6      355.58      368.14     11.44 o 
  -4   1   6       35.90       46.73      5.66 o 
  -3   1   6     1845.78     2034.18     29.91 o 
  -2   1   6      334.71      338.26      7.73 o 
  -1   1   6      187.01      195.42      4.94 o 
   0   1   6      176.59      185.74      7.84 o 
   1   1   6      326.45      320.28      8.64 o 
   2   1   6      607.21      610.91     11.18 o 
   3   1   6      238.40      216.66      6.43 o 
   4   1   6     1011.77      998.76     15.83 o 
   5   1   6       44.56       42.00      2.75 o 
   6   1   6      471.02      489.58     14.14 o 
   7   1   6        0.11        8.09      3.71 o 
   8   1   6        1.17        5.71      3.69 o 
   9   1   6       14.47       12.02      5.73 o 
  10   1   6       13.50       15.97      5.30 o 
  11   1   6        0.73        2.13      2.53 o 
 -10   2   6       20.71        8.67      6.54 o 
  -9   2   6        5.70        5.08      4.73 o 
  -8   2   6       35.57       34.82      4.89 o 
  -7   2   6      129.86      143.17     14.99 o 
  -6   2   6       39.86       35.40      4.38 o 
  -5   2   6      166.02      168.20      6.35 o 
  -4   2   6      224.79      227.47     10.49 o 
  -3   2   6      170.84      172.71      6.22 o 
  -2   2   6       71.23       82.77      3.81 o 
  -1   2   6     1066.36     1050.02     15.55 o 
   0   2   6     1146.32     1254.15     25.19 o 
   1   2   6      302.24      312.22     11.67 o 
   2   2   6      415.02      414.02      8.59 o 
   3   2   6      127.16      122.95      4.42 o 
   4   2   6       11.37       14.81      2.30 o 
   5   2   6       32.93       30.60      2.41 o 
   6   2   6      251.89      268.59     14.74 o 
   7   2   6      252.61      234.38      8.94 o 
   8   2   6        0.38        5.09      3.89 o 
   9   2   6        0.03        6.42      4.68 o 
  10   2   6       65.17       51.86     11.07 o 
  11   2   6       11.63        2.02      4.77 o 
 -10   3   6       24.51       33.06      7.58 o 
  -9   3   6        1.82        2.10      5.66 o 
  -8   3   6       26.39       26.27      8.18 o 
  -7   3   6      139.67      131.55      6.39 o 
  -6   3   6       90.44       93.71     11.42 o 
  -5   3   6       68.27       68.25      5.39 o 
  -4   3   6        7.51        4.76      1.21 o 
  -3   3   6       29.70       24.36      2.99 o 
  -2   3   6       27.83       34.52      3.12 o 
  -1   3   6      107.60      125.77      4.98 o 
   0   3   6     2291.29     2366.20     24.25 o 
   1   3   6     2113.91     2223.97     27.32 o 
   2   3   6      113.33      124.70      5.77 o 
   3   3   6     1151.62     1213.30     14.66 o 
   4   3   6     1274.41     1238.89     21.23 o 
   5   3   6      274.55      254.96      6.10 o 
   7   3   6      281.25      300.70     24.30 o 
   8   3   6       34.89       28.69      4.58 o 
   9   3   6      139.01      136.53     20.24 o 
  10   3   6       95.60       94.88     21.89 o 
  11   3   6        0.21        5.83      3.89 o 
  -9   4   6       15.03       12.73      5.69 o 
  -8   4   6       89.68       84.08     12.26 o 
  -7   4   6       77.24       85.78      8.19 o 
  -6   4   6        0.27        5.41      2.14 o 
  -5   4   6       18.79       11.94      4.11 o 
  -4   4   6      597.43      588.06     10.27 o 
  -3   4   6      370.09      340.81     11.25 o 
  -2   4   6      133.19      120.44      9.10 o 
  -1   4   6      610.40      636.39     10.50 o 
   0   4   6      108.20      103.47      3.03 o 
   1   4   6      187.58      185.20     18.54 o 
   2   4   6       99.11      116.67      4.59 o 
   3   4   6       20.55       29.93      3.04 o 
   4   4   6        0.08        2.92      1.63 o 
   5   4   6       19.54       19.83      3.52 o 
   6   4   6     2913.46     2911.42     51.48 o 
   7   4   6      478.49      470.26     17.91 o 
   8   4   6      265.38      279.80     16.00 o 
   9   4   6      136.49      145.17     12.84 o 
  10   4   6        7.05       11.05      5.57 o 
  11   4   6       58.52       53.35      9.79 o 
  -9   5   6       47.30       61.82     10.20 o 
  -8   5   6      165.39      166.31     10.06 o 
  -7   5   6        2.82        7.03      2.50 o 
  -6   5   6       80.72       90.61      8.18 o 
  -5   5   6        4.32        9.51      4.04 o 
  -4   5   6       46.45       31.82      6.19 o 
  -3   5   6       73.59       61.58      9.34 o 
  -2   5   6      315.42      309.79     17.62 o 
  -1   5   6      298.79      272.00      7.72 o 
   0   5   6      418.76      402.32      4.45 o 
   1   5   6     1853.93     1926.70     30.88 o 
   2   5   6      144.03      176.88      5.60 o 
   3   5   6      407.81      415.28     11.79 o 
   4   5   6       99.14       95.62      4.89 o 
   5   5   6       10.02        9.94      1.91 o 
   6   5   6      679.29      676.61      7.18 o 
   7   5   6     1665.91     1715.77     48.45 o 
   8   5   6      665.07      679.33     24.55 o 
   9   5   6        5.12        1.78      2.10 o 
  10   5   6        0.18        7.38      2.81 o 
  11   5   6       19.21       21.06      6.59 o 
  -8   6   6        0.38        3.51      6.02 o 
  -7   6   6       70.15       52.73      7.10 o 
  -6   6   6      552.46      567.67     12.28 o 
  -5   6   6      338.43      346.13     19.39 o 
  -4   6   6      833.92      856.51     24.15 o 
  -3   6   6      181.46      180.43     11.21 o 
  -2   6   6       28.54       36.82      5.67 o 
  -1   6   6      344.83      361.91     21.93 o 
   0   6   6      503.50      494.76      7.28 o 
   1   6   6      124.28      124.25      4.96 o 
   2   6   6      327.89      337.79      6.69 o 
   3   6   6     1309.65     1329.93     16.52 o 
   4   6   6        9.23       11.55      4.03 o 
   5   6   6        7.69        6.30      1.81 o 
   6   6   6     1005.23      961.76     10.29 o 
   7   6   6      336.63      335.02     11.07 o 
   8   6   6       87.50       95.57     16.80 o 
   9   6   6       20.58       21.29      4.71 o 
  10   6   6       20.25       25.30      6.75 o 
  11   6   6      102.80      110.27     16.36 o 
  -8   7   6       70.86       74.53     13.16 o 
  -7   7   6       40.62       26.09     10.82 o 
  -6   7   6      126.60      119.44     18.42 o 
  -5   7   6       78.78       87.93      7.69 o 
  -4   7   6       39.67       45.96      7.17 o 
  -3   7   6        9.97       10.23      5.28 o 
  -2   7   6      551.14      547.94     30.60 o 
  -1   7   6        2.50        0.98      4.69 o 
   0   7   6      242.02      241.16      4.76 o 
   1   7   6      430.48      434.60      7.05 o 
   2   7   6        8.85       10.03      3.78 o 
   3   7   6        1.21        0.34      2.64 o 
   4   7   6      398.35      391.18      8.27 o 
   5   7   6       17.52       20.05      3.81 o 
   6   7   6     1393.94     1460.01     32.01 o 
   7   7   6       39.56       36.90      5.42 o 
   8   7   6       59.55       54.49      9.05 o 
   9   7   6       15.80       16.17      5.49 o 
  10   7   6        0.54        2.10      3.21 o 
  -7   8   6       63.06       46.41      6.80 o 
  -6   8   6        0.08        0.14      3.22 o 
  -5   8   6        2.20        4.66      3.57 o 
  -4   8   6       60.88       81.51      8.38 o 
  -3   8   6      118.70      124.98     10.25 o 
  -2   8   6      514.87      536.77     17.27 o 
  -1   8   6        1.96        8.44      3.50 o 
   0   8   6      574.73      546.11      7.45 o 
   1   8   6      563.99      573.43      9.87 o 
   2   8   6      525.06      551.41     10.75 o 
   3   8   6      276.76      282.04     10.02 o 
   4   8   6      182.05      183.44     13.27 o 
   5   8   6      124.72      121.91      4.21 o 
   6   8   6       14.55       11.22      2.46 o 
   7   8   6        0.18       -1.91      3.90 o 
   8   8   6      211.09      203.96     13.23 o 
   9   8   6       31.20       37.92      8.40 o 
  10   8   6        9.02       12.43      4.16 o 
  -6   9   6      153.58      125.32      9.23 o 
  -5   9   6      164.62      173.34     10.52 o 
  -4   9   6      116.19       92.67     11.59 o 
  -3   9   6       28.70       28.58      4.65 o 
  -2   9   6      641.68      625.56     23.98 o 
  -1   9   6     1044.54     1072.32     24.19 o 
   0   9   6      822.63      834.18     20.27 o 
   1   9   6       10.11        8.67      4.00 o 
   2   9   6        8.45       13.99      2.51 o 
   3   9   6      412.76      412.67     12.72 o 
   4   9   6       62.56       65.36      6.19 o 
   5   9   6        0.39        0.19      2.86 o 
   6   9   6      229.36      221.95      7.17 o 
   7   9   6        3.22        8.05      6.16 o 
   8   9   6      103.55       87.05     17.44 o 
   9   9   6       17.20       17.70      6.61 o 
  10   9   6       42.44       41.78      5.74 o 
  -5  10   6        2.71        3.99      7.30 o 
  -4  10   6      149.47      141.27     16.16 o 
  -3  10   6        0.03        6.03      3.29 o 
  -2  10   6        3.03        5.82      5.33 o 
  -1  10   6       50.91       44.05      9.16 o 
   0  10   6       38.85       31.95      5.16 o 
   1  10   6      242.71      269.91     33.03 o 
   2  10   6      446.51      435.78     19.26 o 
   3  10   6        0.22        1.02      2.23 o 
   4  10   6       60.45       59.77      4.34 o 
   5  10   6       82.99       78.20      7.01 o 
   6  10   6        9.93       11.90      2.48 o 
   7  10   6      196.17      201.03     12.24 o 
   8  10   6       73.13       64.69      7.17 o 
   9  10   6       16.33       16.13      3.34 o 
  -4  11   6        2.20        4.68      3.86 o 
  -3  11   6       17.86       16.40      5.45 o 
  -2  11   6       62.66       66.23     13.46 o 
  -1  11   6       13.77       10.73      4.77 o 
   0  11   6       35.79       49.45      7.92 o 
   1  11   6       97.05       93.45     17.35 o 
   2  11   6        2.04       12.82      5.55 o 
   3  11   6       15.15       15.07      3.46 o 
   4  11   6       71.50       71.27      8.53 o 
   5  11   6        6.06        9.57      2.50 o 
   6  11   6        7.79       13.81      4.27 o 
   7  11   6        9.33       13.90      5.14 o 
   8  11   6      199.89      224.75     14.97 o 
  -3  12   6       31.80       36.50      7.44 o 
  -2  12   6        0.01        2.99      3.11 o 
  -1  12   6        1.11       -2.37      4.52 o 
   0  12   6       50.73       51.08      7.95 o 
   1  12   6        0.42        7.14     10.68 o 
   2  12   6        0.00        8.81      3.94 o 
   3  12   6      213.09      214.11     13.55 o 
   4  12   6        6.26        6.76      2.84 o 
   5  12   6        6.14       11.41      2.69 o 
   6  12   6       37.75       31.50      3.77 o 
   7  12   6        3.35        7.98      5.34 o 
  -1  13   6       82.11       66.63     14.69 o 
   0  13   6       84.91       78.28     17.31 o 
   1  13   6       17.53       25.21      8.89 o 
   2  13   6      120.69      121.93     10.99 o 
   3  13   6       63.46       63.70      6.53 o 
   4  13   6       56.92       66.81      9.83 o 
   5  13   6       38.30       30.88      6.91 o 
  -4 -10   7        0.46        5.90      7.01 o 
  -3 -10   7       38.08       44.55      7.28 o 
  -2 -10   7       13.21        3.65      4.84 o 
  -1 -10   7       15.70       15.79      4.51 o 
   0 -10   7        0.20        3.59      3.67 o 
   1 -10   7       47.43       36.97      8.24 o 
  -6  -9   7       14.88       14.62      4.84 o 
  -5  -9   7       32.74       34.62     11.32 o 
  -4  -9   7       19.08       22.00      4.76 o 
  -3  -9   7       13.83        9.42      3.04 o 
  -2  -9   7      104.84      108.80     15.24 o 
  -1  -9   7       28.21       23.56      6.68 o 
   0  -9   7       19.02       13.12      4.95 o 
   1  -9   7        0.00        4.20      3.65 o 
   2  -9   7        5.03        6.29      2.50 o 
   3  -9   7       16.18       14.97      4.57 o 
  -7  -8   7        6.81        9.03      4.31 o 
  -6  -8   7       95.37      103.73     11.38 o 
  -5  -8   7        0.20        2.97      7.63 o 
  -4  -8   7       50.81       54.81     11.92 o 
  -3  -8   7       42.01       42.32      7.71 o 
  -2  -8   7       29.99       20.39      7.15 o 
  -1  -8   7        0.35        4.84      4.41 o 
   0  -8   7       24.83       19.14      6.50 o 
   1  -8   7       66.51       64.63      7.38 o 
   2  -8   7       77.54       67.79     10.39 o 
   3  -8   7        0.92        5.93     10.08 o 
   4  -8   7      145.30      143.87      8.95 o 
   5  -8   7      110.13       83.37     18.41 o 
  -8  -7   7       14.98       15.27      4.15 o 
  -7  -7   7        4.60        7.60      4.28 o 
  -6  -7   7        0.27        3.01      3.81 o 
  -5  -7   7        3.83        9.93      4.09 o 
  -4  -7   7        6.39        6.68      4.02 o 
  -3  -7   7      182.54      203.43     11.25 o 
  -2  -7   7       25.07       19.55      8.00 o 
  -1  -7   7        4.34        3.34      6.09 o 
   0  -7   7       39.40       48.22      7.87 o 
   1  -7   7       41.51       37.68      6.16 o 
   2  -7   7        7.61        7.39      2.40 o 
   3  -7   7        5.12        3.39      1.86 o 
   4  -7   7        4.24        5.09      2.90 o 
   5  -7   7       31.47       23.96      5.48 o 
   6  -7   7        0.11       -0.39      3.37 o 
  -9  -6   7       12.42        6.71      4.33 o 
  -8  -6   7       29.00       24.89      5.24 o 
  -7  -6   7        9.55        9.32      5.72 o 
  -6  -6   7        0.72        3.81      3.97 o 
  -5  -6   7        7.01        7.17      3.45 o 
  -4  -6   7       67.51       59.22      8.45 o 
  -3  -6   7       46.88       41.77      8.56 o 
  -2  -6   7       24.92        9.18      3.39 o 
  -1  -6   7       31.50       23.77     11.61 o 
   0  -6   7       60.23       53.07      3.87 o 
   1  -6   7       10.76        3.58      3.83 o 
   2  -6   7       31.10       37.61      5.42 o 
   3  -6   7       55.60       56.47      5.59 o 
   4  -6   7      159.31      168.99     13.47 o 
   5  -6   7       57.43       61.49     10.44 o 
   6  -6   7       59.38       42.53      8.58 o 
   7  -6   7       12.01        7.62      2.79 o 
  -9  -5   7        1.86        7.02      2.31 o 
  -8  -5   7        0.01        5.40      3.61 o 
  -7  -5   7       12.95       17.09      5.89 o 
  -6  -5   7        6.15        3.29      2.84 o 
  -5  -5   7       36.74       40.41      8.48 o 
  -4  -5   7      102.06      100.74     13.52 o 
  -3  -5   7      465.93      495.86     17.46 o 
  -2  -5   7      572.01      549.93     14.42 o 
  -1  -5   7        2.83        5.16      2.86 o 
   0  -5   7      107.30      100.34      8.56 o 
   1  -5   7      300.39      280.88     10.04 o 
   2  -5   7     1271.08     1253.72     28.47 o 
   3  -5   7       12.95       10.01      3.10 o 
   4  -5   7       30.75       34.48      4.79 o 
   5  -5   7       37.59       32.22      4.87 o 
   6  -5   7       58.51       66.08     14.20 o 
   7  -5   7       11.44       18.24      5.24 o 
   8  -5   7       21.69       13.89      5.16 o 
  -9  -4   7       44.46       36.97      7.51 o 
  -8  -4   7       22.11       17.18      5.02 o 
  -7  -4   7       87.57       96.29     13.08 o 
  -6  -4   7      246.06      245.99     20.86 o 
  -5  -4   7        9.60        2.41      5.54 o 
  -4  -4   7      150.55      146.34      7.28 o 
  -3  -4   7      233.73      237.39     14.33 o 
  -2  -4   7      507.96      488.43     11.49 o 
  -1  -4   7        1.28        0.98      1.03 o 
   0  -4   7      277.04      271.54      8.87 o 
   1  -4   7      178.13      173.69      7.97 o 
   2  -4   7      663.77      658.90     12.15 o 
   3  -4   7       51.29       55.67      5.05 o 
   4  -4   7       47.44       46.60      6.09 o 
   5  -4   7       74.84       64.65      8.09 o 
   6  -4   7       84.34       89.16     12.09 o 
   7  -4   7       34.42       27.15      8.47 o 
   8  -4   7       47.29       30.25     10.25 o 
  -9  -3   7      134.86      140.01     10.03 o 
  -8  -3   7       27.52       31.31      5.13 o 
  -7  -3   7       17.71       17.56      6.76 o 
  -6  -3   7      188.95      186.29      9.23 o 
  -5  -3   7       91.13       97.22      8.46 o 
  -4  -3   7      427.71      447.08     12.88 o 
  -3  -3   7      266.86      267.57      8.26 o 
  -2  -3   7       20.67       25.33      5.88 o 
  -1  -3   7      103.52      100.81      2.94 o 
   0  -3   7       56.83       43.01      3.99 o 
   1  -3   7       38.04       40.85      5.51 o 
   2  -3   7      127.96      140.34      9.03 o 
   3  -3   7      367.65      372.71     13.86 o 
   4  -3   7      192.19      176.13      8.05 o 
   5  -3   7        4.21        7.38      2.37 o 
   6  -3   7       67.68       65.54      8.02 o 
   7  -3   7      176.74      161.39     14.04 o 
   8  -3   7        9.65        3.94      2.91 o 
   9  -3   7        4.44        3.67      6.45 o 
  -9  -2   7       66.44       67.18      6.86 o 
  -8  -2   7       35.00       38.74      6.56 o 
  -7  -2   7        4.23        4.61      3.28 o 
  -6  -2   7      195.96      187.67     16.94 o 
  -5  -2   7      105.90      118.31     12.68 o 
  -4  -2   7      413.34      425.71     11.04 o 
  -3  -2   7      634.03      657.11      5.60 o 
  -2  -2   7      337.43      322.61      7.04 o 
  -1  -2   7      775.06      743.14      8.68 o 
   0  -2   7       82.86       92.20      8.98 o 
   1  -2   7      319.28      331.08      6.74 o 
   2  -2   7        7.10        4.40      3.95 o 
   3  -2   7       52.83       53.24      6.83 o 
   4  -2   7       22.09       21.21      2.87 o 
   5  -2   7       31.28       27.20      3.89 o 
   6  -2   7      481.20      467.93     19.46 o 
   7  -2   7      449.18      468.73     27.20 o 
   8  -2   7       29.08       38.32      6.66 o 
   9  -2   7       14.36        4.75      7.68 o 
  -9  -1   7        0.11        0.76      4.38 o 
  -8  -1   7      378.79      373.44     22.25 o 
  -7  -1   7      331.28      336.28     12.87 o 
  -6  -1   7       12.56       11.46      2.12 o 
  -5  -1   7      561.04      564.31      6.26 o 
  -4  -1   7      695.92      706.66     15.12 o 
  -3  -1   7        2.06        2.80      1.76 o 
  -2  -1   7       15.88       12.19      1.79 o 
  -1  -1   7      275.10      277.75      8.57 o 
   0  -1   7       34.86       32.57      4.26 o 
   1  -1   7      110.07      112.61      9.85 o 
   2  -1   7       69.48       65.31      5.51 o 
   3  -1   7       14.71       17.73      4.48 o 
   4  -1   7       92.40       88.75      4.20 o 
   5  -1   7       21.36       24.68      3.82 o 
   6  -1   7       80.52       63.55      6.47 o 
   7  -1   7      174.92      175.01     16.55 o 
   8  -1   7        8.91        9.38      4.20 o 
   9  -1   7        4.22        4.86      3.17 o 
  10  -1   7        0.95        2.67      2.56 o 
  -8   0   7        0.25       10.67      7.24 o 
  -7   0   7      323.78      320.35      9.50 o 
  -6   0   7      391.66      361.10     12.84 o 
  -5   0   7       73.04       70.89      5.26 o 
  -4   0   7        7.27       13.17      7.36 o 
  -3   0   7      307.79      327.89      7.89 o 
  -2   0   7      502.64      515.00      9.83 o 
  -1   0   7     1215.36     1314.52     20.50 o 
   0   0   7        2.46        0.37      2.18 o 
   1   0   7      105.88      108.78      4.74 o 
   2   0   7       10.78       11.91      2.54 o 
   3   0   7      108.64      113.75      7.38 o 
   4   0   7        2.42       -0.05      2.52 o 
   5   0   7       29.11       28.74      4.04 o 
   6   0   7       83.44       70.74      6.95 o 
   7   0   7        6.12       10.98      5.69 o 
   8   0   7       19.88        2.73      6.38 o 
   9   0   7       31.12       39.93      9.95 o 
  10   0   7        2.04        8.13      3.31 o 
  -8   1   7        6.66       10.75      3.51 o 
  -7   1   7       10.69       18.56      4.88 o 
  -6   1   7       54.20       47.97      4.55 o 
  -5   1   7       13.86        8.87      2.62 o 
  -4   1   7      240.11      243.20      8.07 o 
  -3   1   7        6.50       10.90      2.15 o 
  -2   1   7      566.86      627.66     11.40 o 
  -1   1   7      454.41      454.74      8.05 o 
   0   1   7      190.38      211.71      5.88 o 
   1   1   7     1333.47     1361.14     25.92 o 
   2   1   7      332.40      347.10     12.04 o 
   3   1   7      703.38      745.19     12.52 o 
   4   1   7      247.38      264.20      6.79 o 
   5   1   7       89.93       81.39      5.12 o 
   6   1   7      323.96      294.30     17.62 o 
   7   1   7      127.11      136.44      8.92 o 
   8   1   7       34.08       26.56      7.23 o 
   9   1   7       18.21       15.64      4.38 o 
  10   1   7        6.81       15.80      9.41 o 
  -8   2   7       54.27       56.91      5.46 o 
  -7   2   7       41.50       30.61     10.06 o 
  -6   2   7       10.93       11.30      3.76 o 
  -5   2   7        0.00        2.95      1.49 o 
  -4   2   7       22.29       33.03      3.42 o 
  -3   2   7      220.30      213.74      6.09 o 
  -2   2   7       75.12       73.71      4.98 o 
  -1   2   7      197.26      192.97      7.00 o 
   0   2   7     2370.99     2512.50     27.20 o 
   1   2   7      144.57      148.65      4.60 o 
   2   2   7        1.69        2.47      1.92 o 
   3   2   7      333.46      284.94      8.43 o 
   4   2   7      135.65      139.45      6.93 o 
   5   2   7       68.83       57.86      3.19 o 
   6   2   7      360.37      346.69     11.03 o 
   7   2   7      215.53      193.89     19.60 o 
   8   2   7        1.37        4.99      6.30 o 
   9   2   7       53.99       61.75      9.89 o 
  10   2   7       94.65      107.32      8.75 o 
  -9   3   7        2.58        2.74      2.68 o 
  -8   3   7        9.78       10.85      3.90 o 
  -7   3   7        4.03        3.20      3.03 o 
  -6   3   7       47.48       35.83      6.03 o 
  -5   3   7      139.63      123.42      9.59 o 
  -4   3   7       73.46       80.76      4.74 o 
  -3   3   7       27.05       26.72      2.94 o 
  -2   3   7      273.67      245.72      5.81 o 
  -1   3   7     1666.82     1697.20     25.90 o 
   0   3   7      214.31      213.86      6.74 o 
   1   3   7      292.38      322.79      9.43 o 
   2   3   7        8.16       10.08      2.95 o 
   3   3   7        0.36        2.33      2.14 o 
   4   3   7      110.96      117.69      4.25 o 
   5   3   7       92.59       91.44      6.48 o 
   6   3   7     1180.69     1147.39     10.68 o 
   7   3   7      302.03      281.05     21.39 o 
   8   3   7      291.51      261.01     26.65 o 
   9   3   7       41.66       45.73      5.91 o 
  10   3   7       55.35       47.02     12.82 o 
  11   3   7        5.38       10.16      3.97 o 
  -9   4   7       47.67       31.44      6.01 o 
  -8   4   7       84.55       79.34     12.13 o 
  -7   4   7        0.02        2.56      1.74 o 
  -6   4   7      413.82      359.73     14.95 o 
  -5   4   7      367.50      367.53     13.03 o 
  -4   4   7       47.60       55.41      6.48 o 
  -3   4   7       23.79       28.91      4.59 o 
  -2   4   7      108.03       99.77      4.37 o 
  -1   4   7      233.08      210.03      6.22 o 
   0   4   7       80.58       69.22      5.71 o 
   1   4   7      720.14      716.58     12.42 o 
   2   4   7     1383.30     1449.70     21.87 o 
   3   4   7      276.28      291.47      6.32 o 
   4   4   7      338.58      360.74     11.80 o 
   5   4   7       25.19       24.40      4.05 o 
   6   4   7        0.03        1.16      2.56 o 
   7   4   7      149.48      159.32     12.84 o 
   8   4   7       26.65       33.17      6.66 o 
   9   4   7       61.22       62.11     11.65 o 
  10   4   7        0.31        5.78      3.94 o 
  11   4   7       32.71       23.65      7.08 o 
  -9   5   7        0.07        8.57      4.19 o 
  -8   5   7       54.66       45.70      6.32 o 
  -7   5   7        0.35        2.42      3.41 o 
  -6   5   7       39.44       36.08      5.24 o 
  -5   5   7      206.36      210.23     12.12 o 
  -4   5   7        1.16        4.51      2.58 o 
  -3   5   7       10.67        6.42      3.76 o 
  -2   5   7        9.10       11.28      3.58 o 
  -1   5   7        3.67        3.42      3.70 o 
   0   5   7      610.89      571.82      9.91 o 
   1   5   7      297.43      310.30      6.14 o 
   2   5   7      331.88      363.75      7.33 o 
   3   5   7      150.76      169.19      5.13 o 
   4   5   7       17.71       17.00      2.82 o 
   5   5   7      637.30      647.55     13.60 o 
   6   5   7      278.24      291.07      9.46 o 
   7   5   7      241.51      234.24     10.79 o 
   8   5   7        9.64       20.12      4.40 o 
   9   5   7        7.66       12.38      3.59 o 
  10   5   7        1.18        1.03      6.39 o 
  -8   6   7       20.07       11.06      3.66 o 
  -7   6   7        8.38       11.33      4.29 o 
  -6   6   7      797.40      795.52     44.81 o 
  -5   6   7       68.67       52.71      7.94 o 
  -4   6   7      350.69      342.35     10.31 o 
  -3   6   7       88.35      110.85     12.86 o 
  -2   6   7       18.20       19.17      4.57 o 
  -1   6   7      463.40      454.90     11.81 o 
   0   6   7        6.95        6.58      1.32 o 
   1   6   7      271.01      293.47      9.20 o 
   2   6   7      500.00      512.08      7.41 o 
   3   6   7      279.85      251.94      5.09 o 
   4   6   7      108.53      113.67      7.94 o 
   5   6   7      254.58      255.45      9.62 o 
   6   6   7       13.46       16.11      3.92 o 
   7   6   7      691.36      685.89     18.71 o 
   8   6   7       40.41       44.68      5.88 o 
   9   6   7       15.56       12.78      5.72 o 
  10   6   7       13.50       22.69     12.63 o 
  -8   7   7       11.44       20.75      6.18 o 
  -7   7   7        7.75        9.46      4.01 o 
  -6   7   7        0.00        3.23      3.85 o 
  -5   7   7        2.47       11.26      3.53 o 
  -4   7   7        1.77        5.59      3.22 o 
  -3   7   7      175.14      194.64      8.52 o 
  -2   7   7      553.28      596.40     30.80 o 
  -1   7   7     3550.75     3561.29     20.84 o 
   0   7   7        8.22        7.38      1.67 o 
   1   7   7       29.33       32.76      3.18 o 
   2   7   7      261.60      240.65      9.04 o 
   3   7   7      128.02      157.64      7.52 o 
   4   7   7      145.25      132.10      6.27 o 
   5   7   7        6.67        9.93      3.50 o 
   6   7   7        6.41        6.34      2.37 o 
   7   7   7       31.61       29.97      4.91 o 
   8   7   7        4.38        3.92      3.97 o 
   9   7   7        0.73        2.63      4.58 o 
  10   7   7      133.37      132.66     17.24 o 
  -7   8   7       92.61       73.40     15.82 o 
  -6   8   7        4.79        1.97      3.42 o 
  -5   8   7        5.47        2.02      3.80 o 
  -4   8   7      485.90      541.87     10.87 o 
  -3   8   7        9.68       16.70      6.19 o 
  -2   8   7       99.49       98.37     11.29 o 
  -1   8   7       36.71       39.91      5.71 o 
   0   8   7      496.72      477.62     18.54 o 
   1   8   7      375.37      350.81      7.26 o 
   2   8   7       92.19       99.58     10.12 o 
   3   8   7      336.25      310.18     10.89 o 
   4   8   7       51.52       50.38      6.37 o 
   5   8   7       14.70       14.65      3.50 o 
   6   8   7      258.31      279.66     12.75 o 
   7   8   7       11.19        7.53      2.44 o 
   8   8   7       61.55       66.08      6.85 o 
   9   8   7        6.34        5.64      3.33 o 
  10   8   7        2.62        8.20      3.89 o 
  -6   9   7       29.45       20.23      6.03 o 
  -5   9   7      136.04      160.35     14.21 o 
  -4   9   7        0.14        6.68      3.48 o 
  -3   9   7       68.23       88.58     12.25 o 
  -2   9   7      399.99      402.99     28.61 o 
  -1   9   7        1.13        5.03      3.51 o 
   0   9   7      300.11      293.79     15.20 o 
   1   9   7      147.43      132.78     18.73 o 
   2   9   7      192.21      179.79     10.55 o 
   3   9   7       56.65       53.13      6.86 o 
   4   9   7        3.38        9.84      2.88 o 
   5   9   7      203.58      196.51     14.72 o 
   6   9   7      258.40      243.87      8.49 o 
   7   9   7       28.19       33.22     10.44 o 
   8   9   7        0.55        2.34      4.91 o 
   9   9   7        7.94        0.86      2.13 o 
  -5  10   7       15.93       15.18      5.98 o 
  -4  10   7        8.78       17.30      6.48 o 
  -3  10   7       16.97       16.27      4.38 o 
  -2  10   7       14.18       16.04      4.15 o 
  -1  10   7      208.05      231.93      8.67 o 
   0  10   7       43.20       52.07      9.06 o 
   1  10   7       39.00       35.07      5.46 o 
   2  10   7       40.61       50.31      7.41 o 
   3  10   7        4.87       13.67      2.82 o 
   4  10   7       31.24       37.35      5.74 o 
   5  10   7      403.02      430.95     22.46 o 
   6  10   7       10.32       10.53      2.41 o 
   7  10   7      134.70      153.07     15.38 o 
   8  10   7      125.25      103.24     20.85 o 
   9  10   7       63.84       45.71      7.59 o 
  -4  11   7        3.72       15.17      9.22 o 
  -3  11   7        3.57        5.13      2.29 o 
  -2  11   7       35.88       44.18      7.63 o 
  -1  11   7       31.91       18.12      5.44 o 
   0  11   7        1.83        8.89      5.29 o 
   1  11   7      314.51      315.23     11.55 o 
   2  11   7       18.94       23.12      5.46 o 
   3  11   7       34.93       49.17      6.03 o 
   4  11   7      242.56      234.92      7.74 o 
   5  11   7      168.39      172.91      9.55 o 
   6  11   7        0.06        2.26      2.84 o 
   7  11   7       79.52       79.86     12.06 o 
   8  11   7        5.64        6.50      4.56 o 
  -2  12   7       18.17       24.00      5.99 o 
  -1  12   7       11.88       11.03      3.97 o 
   0  12   7      134.54      157.49     12.63 o 
   1  12   7       70.20       79.71      8.19 o 
   2  12   7        0.03        4.62      3.43 o 
   3  12   7       54.59       65.40      6.88 o 
   4  12   7       14.33       29.55      6.51 o 
   5  12   7        0.50        2.64      2.34 o 
   6  12   7       52.50       63.68      4.72 o 
   7  12   7       29.35       29.09      6.64 o 
   0  13   7        2.38        4.83      3.74 o 
   1  13   7        1.75        6.41      4.69 o 
   2  13   7       22.21       34.49      5.47 o 
   3  13   7        0.04        4.88      4.85 o 
   4  13   7        1.96        7.43     11.26 o 
   5  13   7       64.64       60.46      7.56 o 
  -5  -9   8       14.43        8.45      2.73 o 
  -4  -9   8       20.93       17.75      4.22 o 
  -3  -9   8        0.77        9.33      3.88 o 
  -2  -9   8       45.12       38.34      7.48 o 
  -1  -9   8       22.95       27.63      7.47 o 
   0  -9   8        7.83        7.05      4.38 o 
   1  -9   8        0.64        4.74      3.80 o 
   2  -9   8       24.10       30.51      6.95 o 
  -6  -8   8        7.02       13.01      6.74 o 
  -5  -8   8       40.68       27.85     12.39 o 
  -4  -8   8      136.57      139.60     12.56 o 
  -3  -8   8       13.13       15.68      8.11 o 
  -2  -8   8        9.34       14.96      5.33 o 
  -1  -8   8       16.27       17.83      5.52 o 
   0  -8   8        0.00        6.50      5.98 o 
   1  -8   8        0.03        7.07      4.34 o 
   2  -8   8       14.84       11.91      7.10 o 
   3  -8   8      132.42      133.74     18.03 o 
   4  -8   8       37.63       28.64      5.28 o 
  -7  -7   8       17.71       11.57      7.02 o 
  -6  -7   8       41.96       38.59      6.82 o 
  -5  -7   8       27.83       32.64      6.18 o 
  -4  -7   8       10.35       11.73      4.40 o 
  -3  -7   8       18.70       22.83      5.26 o 
  -2  -7   8      161.17      148.16     17.79 o 
  -1  -7   8        0.78        4.68      9.89 o 
   0  -7   8        6.39        2.13      5.53 o 
   1  -7   8      141.56      121.09      9.95 o 
   2  -7   8       24.32       27.12      6.61 o 
   3  -7   8      133.91      157.63     38.53 o 
   4  -7   8       13.17       17.36      6.19 o 
   5  -7   8        0.17        3.81      1.75 o 
  -8  -6   8        9.86        7.70      4.10 o 
  -7  -6   8        6.16        5.94      3.85 o 
  -6  -6   8       38.54       33.98      6.00 o 
  -5  -6   8        6.63        8.82      5.19 o 
  -4  -6   8       29.58       48.98      7.54 o 
  -3  -6   8      109.66      106.19      9.27 o 
  -2  -6   8      149.07      156.01     25.17 o 
  -1  -6   8        0.32        9.90      4.16 o 
   0  -6   8        1.96        5.33      4.06 o 
   1  -6   8      674.55      674.93     14.81 o 
   2  -6   8       15.77       15.49      3.50 o 
   3  -6   8      159.90      132.30     11.15 o 
   4  -6   8        0.65        4.17      2.86 o 
   5  -6   8       15.76       18.91      7.40 o 
   6  -6   8        0.18        1.56      3.22 o 
  -8  -5   8       19.34       20.47      3.97 o 
  -7  -5   8        5.62        8.59      2.98 o 
  -6  -5   8       80.63       90.18      8.04 o 
  -5  -5   8       69.20       62.53     11.92 o 
  -4  -5   8        4.82        4.96      3.67 o 
  -3  -5   8      868.86      935.50     31.71 o 
  -2  -5   8       30.56       36.14      6.15 o 
  -1  -5   8      164.99      150.52     16.07 o 
   0  -5   8       60.78       57.89      6.99 o 
   1  -5   8       47.72       43.13      4.64 o 
   2  -5   8       23.57       23.40      4.06 o 
   3  -5   8       76.78       82.78     10.71 o 
   4  -5   8        0.85        5.51      3.41 o 
   5  -5   8        5.28        6.94      1.91 o 
   6  -5   8       56.72       60.95     14.18 o 
   7  -5   8       55.68       67.83     15.56 o 
  -9  -4   8        6.41        5.99      2.77 o 
  -8  -4   8       44.97       42.16      8.39 o 
  -7  -4   8       67.01       56.60     10.23 o 
  -6  -4   8       76.22       87.96      9.79 o 
  -5  -4   8      134.82      123.53     10.29 o 
  -4  -4   8      420.39      453.84     37.62 o 
  -3  -4   8      571.98      578.20     18.30 o 
  -2  -4   8      109.96      113.56     17.47 o 
  -1  -4   8      125.70      134.28     14.49 o 
   0  -4   8        1.05       -0.55      1.27 o 
   1  -4   8       94.02       89.42      5.60 o 
   2  -4   8        0.59        2.08      2.77 o 
   3  -4   8        5.18        4.96      2.41 o 
   4  -4   8      147.53      138.13      5.93 o 
   5  -4   8       83.04       83.83      5.55 o 
   6  -4   8       10.70       15.94      5.87 o 
   7  -4   8       27.57       21.66      3.88 o 
   8  -4   8      180.80      193.50     10.05 o 
  -9  -3   8        2.87        6.18      2.00 o 
  -8  -3   8      121.24      152.96     17.82 o 
  -7  -3   8       27.09       22.98      4.41 o 
  -6  -3   8      265.26      282.41     14.28 o 
  -5  -3   8      428.30      471.54     31.37 o 
  -4  -3   8      206.97      208.03      7.57 o 
  -3  -3   8      828.71      829.13     11.18 o 
  -2  -3   8        3.52        9.01      4.48 o 
  -1  -3   8      121.83      110.65      3.19 o 
   0  -3   8       27.96       17.30      3.02 o 
   1  -3   8        0.04        3.71      1.94 o 
   2  -3   8      288.15      296.61     11.11 o 
   3  -3   8      180.64      169.47     11.11 o 
   4  -3   8        0.17        1.25      3.35 o 
   5  -3   8      313.27      320.76      7.28 o 
   6  -3   8      251.85      238.89     15.57 o 
   7  -3   8       53.20       58.46     10.72 o 
   8  -3   8        3.25       -0.90      3.98 o 
  -9  -2   8      162.57      142.93      9.63 o 
  -8  -2   8       52.23       60.05      6.79 o 
  -7  -2   8        1.82        3.66      2.23 o 
  -6  -2   8      167.50      172.75     16.52 o 
  -5  -2   8      233.64      210.35      9.59 o 
  -4  -2   8      385.71      366.37      9.29 o 
  -3  -2   8        0.45        4.81      4.98 o 
  -2  -2   8      208.56      194.64      6.33 o 
  -1  -2   8        0.21        4.98      2.50 o 
   0  -2   8      506.91      514.83     11.05 o 
   1  -2   8        8.28        8.19      2.25 o 
   2  -2   8      488.93      500.97     15.98 o 
   3  -2   8      169.83      187.49      8.20 o 
   4  -2   8       63.77       58.40      5.27 o 
   5  -2   8        3.81        5.10      1.82 o 
   6  -2   8       64.69       67.94     10.64 o 
   7  -2   8      170.71      204.65     20.53 o 
   8  -2   8        1.57        8.28      6.85 o 
   9  -2   8      103.36       88.67      9.93 o 
  -9  -1   8       29.01       38.86      8.01 o 
  -8  -1   8      198.69      208.41     12.85 o 
  -7  -1   8        3.52        3.72      3.40 o 
  -6  -1   8        7.34        4.26      2.31 o 
  -5  -1   8        7.22        7.47      3.57 o 
  -4  -1   8      113.50      121.01      9.44 o 
  -3  -1   8        2.56        5.01      2.20 o 
  -2  -1   8        3.07        3.07      2.53 o 
  -1  -1   8      131.71      130.18      6.16 o 
   0  -1   8      298.91      301.00      7.67 o 
   1  -1   8       10.66       14.84      2.60 o 
   2  -1   8      134.87      145.68      5.59 o 
   3  -1   8      423.78      404.26     10.47 o 
   4  -1   8        0.02        2.90      2.15 o 
   5  -1   8       52.96       57.00      6.03 o 
   6  -1   8        5.92        7.50      4.04 o 
   7  -1   8        0.32        4.77      3.78 o 
   8  -1   8       11.74       13.09      3.50 o 
   9  -1   8        0.06        5.40      4.30 o 
  -9   0   8      109.68      107.59     17.91 o 
  -8   0   8      116.48      111.82     12.93 o 
  -7   0   8       41.10       36.22      6.22 o 
  -6   0   8        0.66       -0.59      4.23 o 
  -5   0   8      129.80      128.11      6.44 o 
  -4   0   8      123.29      139.60     10.61 o 
  -3   0   8      454.00      453.70      7.40 o 
  -2   0   8        0.81        0.68      3.77 o 
  -1   0   8      449.34      460.41     13.17 o 
   0   0   8      325.48      332.42     12.04 o 
   1   0   8      476.45      485.40      8.15 o 
   2   0   8        4.19        6.17      2.80 o 
   3   0   8       26.93       29.04      3.65 o 
   4   0   8       16.87       22.49      4.13 o 
   5   0   8      137.37      151.40      5.21 o 
   6   0   8      523.52      521.06     15.53 o 
   7   0   8      138.81      155.73     16.95 o 
   8   0   8       14.96       21.96      5.93 o 
   9   0   8      101.29       72.80     14.22 o 
  10   0   8        0.13       11.65      5.20 o 
  -9   1   8       11.35        5.08      5.43 o 
  -8   1   8       71.18       55.40     18.53 o 
  -7   1   8       14.04        7.55      2.41 o 
  -6   1   8      131.31      148.87      4.53 o 
  -5   1   8       16.25       14.99      2.89 o 
  -4   1   8       25.09       37.96      5.37 o 
  -3   1   8       17.52       21.47      2.74 o 
  -2   1   8       11.44        7.37      2.10 o 
  -1   1   8     2185.38     2236.17     27.66 o 
   0   1   8       36.07       44.22      4.63 o 
   1   1   8        5.59        4.13      1.99 o 
   2   1   8      139.72      136.46      4.72 o 
   3   1   8        1.53        1.09      3.50 o 
   4   1   8       63.73       71.35      5.19 o 
   5   1   8       50.70       53.10      5.78 o 
   6   1   8       21.03       17.80      4.21 o 
   7   1   8      121.93       94.30      8.83 o 
   8   1   8        0.26        1.89      5.96 o 
   9   1   8        0.09        6.13      3.85 o 
  10   1   8        4.19        7.52      3.59 o 
  -8   2   8       72.09       59.68     14.38 o 
  -7   2   8       65.31       61.98     12.03 o 
  -6   2   8       10.97       19.14      4.57 o 
  -5   2   8      178.97      156.63      5.12 o 
  -4   2   8       19.71       22.19      2.93 o 
  -3   2   8       28.37       34.53      3.91 o 
  -2   2   8      159.38      162.97      4.95 o 
  -1   2   8      186.27      188.59      8.80 o 
   0   2   8      203.40      207.40      7.31 o 
   1   2   8       91.11      116.23      5.13 o 
   2   2   8      119.52      115.13     12.37 o 
   3   2   8      192.80      214.25      7.18 o 
   4   2   8      201.45      201.83      5.41 o 
   5   2   8      609.28      602.62     14.04 o 
   6   2   8       25.40       28.00      4.01 o 
   7   2   8       22.43       29.52      6.34 o 
   8   2   8       15.79       12.92      3.47 o 
   9   2   8       63.68       82.77     14.72 o 
  10   2   8        0.56        9.34      4.68 o 
  -9   3   8       10.70        7.65      4.94 o 
  -8   3   8        3.64        5.66      3.50 o 
  -7   3   8       40.06       30.64      3.15 o 
  -6   3   8       23.31       29.16      4.57 o 
  -5   3   8        1.58       -2.58      2.58 o 
  -4   3   8      154.07      151.68      6.64 o 
  -3   3   8        0.17        1.66      2.53 o 
  -2   3   8        5.08        9.86      2.57 o 
  -1   3   8       19.96       21.88      3.16 o 
   0   3   8      149.52      154.07      7.14 o 
   1   3   8        2.29        4.86      2.40 o 
   2   3   8      160.77      177.43      6.88 o 
   3   3   8       52.92       50.46      5.01 o 
   4   3   8        9.35        9.47      2.95 o 
   5   3   8     1014.11     1006.38     17.51 o 
   6   3   8     2361.03     2448.60     63.91 o 
   7   3   8       19.81       21.00      7.65 o 
   8   3   8       26.11       35.17      5.36 o 
   9   3   8       30.86       28.58      6.75 o 
  10   3   8       85.59       73.15     18.07 o 
  -9   4   8       26.81       14.15      4.94 o 
  -8   4   8        4.91        5.24      2.80 o 
  -7   4   8      243.91      229.23     20.46 o 
  -6   4   8        7.03       17.74      5.01 o 
  -5   4   8      252.84      234.20      8.49 o 
  -4   4   8      118.04       99.87     12.86 o 
  -3   4   8      444.49      473.23     11.29 o 
  -2   4   8       22.85       23.52      3.59 o 
  -1   4   8      699.51      692.03      8.60 o 
   0   4   8       24.70       25.30      4.07 o 
   1   4   8      516.89      545.85      8.32 o 
   2   4   8      384.66      395.85     10.26 o 
   3   4   8       19.26       18.67      5.17 o 
   4   4   8      554.52      555.51     10.70 o 
   5   4   8       56.63       56.26      8.10 o 
   6   4   8        8.65       13.65      2.27 o 
   7   4   8      707.23      732.25     19.66 o 
   8   4   8        2.67        5.76      3.67 o 
   9   4   8        0.30        3.26      3.42 o 
  10   4   8       40.11       50.11      8.16 o 
  -8   5   8      119.50      125.07     11.39 o 
  -7   5   8       81.29       74.44     11.98 o 
  -6   5   8      333.12      306.02     19.12 o 
  -5   5   8       62.23       48.71      7.67 o 
  -4   5   8        0.01        4.92      4.50 o 
  -3   5   8        4.72        5.89      3.69 o 
  -2   5   8      339.01      326.10      9.60 o 
  -1   5   8       12.08       15.51      2.35 o 
   0   5   8     2033.28     2168.43     16.59 o 
   1   5   8      211.89      224.18      8.33 o 
   2   5   8       80.84       74.06      5.84 o 
   3   5   8       16.81       13.49      2.64 o 
   4   5   8        2.28        5.38      2.70 o 
   5   5   8      589.27      582.81      7.99 o 
   6   5   8       61.14       64.11      4.71 o 
   7   5   8      263.55      286.70     10.30 o 
   8   5   8      101.06      114.05     17.77 o 
   9   5   8      184.09      197.58     20.96 o 
  10   5   8        4.02        9.24      3.05 o 
  -8   6   8       13.30        6.47      3.03 o 
  -7   6   8      103.60       85.32     16.02 o 
  -6   6   8       42.56       40.67      7.02 o 
  -5   6   8      247.62      242.48      8.98 o 
  -4   6   8      195.88      190.58      8.08 o 
  -3   6   8      447.91      460.68     13.47 o 
  -2   6   8      290.13      296.60     31.11 o 
  -1   6   8     1515.29     1603.65     25.96 o 
   0   6   8       30.41       29.26      2.92 o 
   1   6   8      237.90      234.01      8.83 o 
   2   6   8       94.75       79.93      7.82 o 
   3   6   8       81.06       89.29      5.73 o 
   4   6   8       18.50       17.45      3.44 o 
   5   6   8        1.66        3.52      1.97 o 
   6   6   8       84.73       89.42      8.52 o 
   7   6   8        5.74       -2.17      4.13 o 
   8   6   8       86.35       99.09      7.77 o 
   9   6   8      254.28      280.85     13.23 o 
  10   6   8        0.95        7.62      3.62 o 
  -7   7   8      210.96      240.83     35.66 o 
  -6   7   8      161.04      162.75     23.67 o 
  -5   7   8        3.24        7.25      3.66 o 
  -4   7   8        5.62        2.30      3.21 o 
  -3   7   8      176.14      158.37      6.72 o 
  -2   7   8      148.61      156.24     22.69 o 
  -1   7   8     1369.27     1427.73     40.80 o 
   0   7   8      272.09      271.29      9.43 o 
   1   7   8       78.24       73.30      6.20 o 
   2   7   8       40.12       38.22      4.43 o 
   3   7   8       50.80       43.85      5.69 o 
   4   7   8      202.88      209.58      7.56 o 
   5   7   8      386.67      389.98      9.04 o 
   6   7   8       29.97       30.17      3.96 o 
   7   7   8       11.42       17.96      5.49 o 
   8   7   8       19.44       17.93      3.36 o 
   9   7   8       70.48       60.51      7.17 o 
  10   7   8        5.85        7.60      3.55 o 
  -6   8   8      255.32      264.79      9.25 o 
  -5   8   8      199.62      215.54     12.80 o 
  -4   8   8       60.63       57.62     11.25 o 
  -3   8   8       15.83        7.26      5.31 o 
  -2   8   8       23.72       27.17      4.98 o 
  -1   8   8      304.24      309.71     11.61 o 
   0   8   8        0.07        9.39      4.85 o 
   1   8   8      155.67      141.53      6.66 o 
   2   8   8        3.56        6.47      2.50 o 
   3   8   8      132.35      123.50      5.69 o 
   4   8   8      423.50      398.84      9.35 o 
   5   8   8        4.56        2.92      1.68 o 
   6   8   8      164.45      170.99      7.99 o 
   7   8   8      102.06      105.72     16.11 o 
   8   8   8       37.44       35.73      6.47 o 
   9   8   8       74.48       57.59     14.42 o 
  -6   9   8        0.67        3.16      3.96 o 
  -5   9   8       33.26       32.52      7.99 o 
  -4   9   8       11.53        4.82      4.80 o 
  -3   9   8        7.26        2.15      7.60 o 
  -2   9   8      102.59       88.63     15.29 o 
  -1   9   8        0.81        6.74      4.45 o 
   0   9   8       35.68       34.81      5.40 o 
   1   9   8      131.56      121.38     12.94 o 
   2   9   8       69.89       54.78      8.38 o 
   3   9   8      296.31      304.54      8.11 o 
   4   9   8      636.99      598.69      9.36 o 
   5   9   8       60.58       52.07      5.21 o 
   6   9   8       49.68       49.99      6.28 o 
   7   9   8       88.98       75.14     17.02 o 
   8   9   8        0.03       10.03      2.74 o 
   9   9   8        8.59       11.39      3.86 o 
  -5  10   8        3.30        4.86      3.38 o 
  -4  10   8       34.43       50.14      8.79 o 
  -3  10   8        6.91       13.15      4.28 o 
  -2  10   8       28.00       21.96      5.66 o 
  -1  10   8      109.77       95.90     10.89 o 
   0  10   8       35.09       41.04      8.25 o 
   1  10   8        9.76       20.47      4.79 o 
   2  10   8       89.29       95.65     10.46 o 
   3  10   8       16.80       24.57      3.77 o 
   4  10   8        7.58        6.13      2.58 o 
   5  10   8       36.34       27.36      4.95 o 
   6  10   8      202.76      215.81      9.56 o 
   7  10   8        0.00        1.56      3.50 o 
   8  10   8       88.73       82.92     12.62 o 
  -3  11   8       13.30       16.94      5.58 o 
  -2  11   8        0.82        6.87      4.04 o 
  -1  11   8       15.14       10.26      4.64 o 
   0  11   8       17.87       21.75     14.20 o 
   1  11   8       74.55       90.84      7.86 o 
   2  11   8       64.14       58.20     11.97 o 
   3  11   8        0.03        1.96      3.69 o 
   4  11   8        0.05        6.82      4.61 o 
   5  11   8        8.67        6.53      2.68 o 
   6  11   8        4.60        7.47      2.48 o 
   7  11   8       43.97       48.08      9.89 o 
  -2  12   8       45.50       52.51      7.51 o 
  -1  12   8       62.75       53.83      9.54 o 
   0  12   8       28.61       29.88      5.61 o 
   1  12   8        1.74        6.54      3.91 o 
   2  12   8        0.01        0.73      2.60 o 
   3  12   8       15.43       33.29      6.84 o 
   4  12   8       15.91       18.84      7.84 o 
   5  12   8       18.42       18.34      3.56 o 
   6  12   8        1.89        1.70      1.73 o 
   1  13   8       23.78       18.32      3.97 o 
   2  13   8       17.87       25.73      5.43 o 
   3  13   8       45.83       35.03      8.55 o 
   4  13   8        4.98        7.13      3.28 o 
  -2  -9   9       25.78       12.14      4.94 o 
  -1  -9   9        2.07        8.20      4.24 o 
  -5  -8   9        7.15        4.30      5.77 o 
  -4  -8   9        6.36        7.21      5.79 o 
  -3  -8   9      116.21      137.47      8.15 o 
  -2  -8   9       33.25       32.40      7.56 o 
  -1  -8   9       10.81       14.42      6.01 o 
   0  -8   9       35.42       34.90      5.45 o 
   1  -8   9       55.28       64.98     13.26 o 
   2  -8   9      198.02      212.24     28.17 o 
  -6  -7   9        2.43        7.25      2.40 o 
  -5  -7   9        0.02       -3.49      4.66 o 
  -4  -7   9      112.44      121.28     11.85 o 
  -3  -7   9      149.48      128.70     20.48 o 
  -2  -7   9        1.13        8.44      9.10 o 
  -1  -7   9        0.03        7.56      4.16 o 
   0  -7   9      324.00      324.05     14.50 o 
   1  -7   9       35.43       33.52      7.20 o 
   2  -7   9      106.81       82.18     17.54 o 
   3  -7   9        5.41        8.14      3.47 o 
   4  -7   9      107.87      123.46     22.52 o 
  -7  -6   9        1.61        5.77      4.26 o 
  -6  -6   9        1.18        5.71      6.02 o 
  -5  -6   9       74.26       61.38     10.91 o 
  -4  -6   9       22.20       19.65      4.72 o 
  -3  -6   9      730.34      789.42     20.37 o 
  -2  -6   9        0.64       10.01      5.11 o 
  -1  -6   9      177.51      184.50     16.55 o 
   0  -6   9        0.07        3.88      4.63 o 
   1  -6   9       19.91       26.24      7.19 o 
   2  -6   9       60.08       60.23      6.85 o 
   3  -6   9      219.17      180.40     24.75 o 
   4  -6   9        0.78        3.96      3.68 o 
   5  -6   9       15.64       25.34     10.29 o 
  -8  -5   9       13.67       13.13      4.19 o 
  -7  -5   9       30.12       36.12      5.09 o 
  -6  -5   9      154.42      162.83     17.02 o 
  -5  -5   9      268.95      285.54     12.48 o 
  -4  -5   9       22.35       23.14      6.40 o 
  -3  -5   9        0.50        7.45      3.52 o 
  -2  -5   9       93.30       83.20      6.66 o 
  -1  -5   9      551.99      592.13     16.12 o 
   0  -5   9       76.03       86.72      9.61 o 
   1  -5   9       28.29       20.73      4.93 o 
   2  -5   9      194.89      199.17     11.56 o 
   3  -5   9      141.44      134.01     13.11 o 
   4  -5   9       37.12       32.41      5.27 o 
   5  -5   9        1.55        6.23      2.91 o 
   6  -5   9        1.51        4.97      5.69 o 
  -8  -4   9        9.06        8.99      5.31 o 
  -7  -4   9       56.77       56.17     10.77 o 
  -6  -4   9        7.68        8.72      4.61 o 
  -5  -4   9        1.63        6.69      4.54 o 
  -4  -4   9       58.85       64.98      8.06 o 
  -3  -4   9        2.45        2.83      4.94 o 
  -2  -4   9        4.37        6.80      3.35 o 
  -1  -4   9      286.11      258.35     15.70 o 
   0  -4   9       16.81       18.24      4.59 o 
   1  -4   9      215.58      199.71     11.00 o 
   2  -4   9       19.83       17.99      3.61 o 
   3  -4   9       36.44       33.03      4.77 o 
   4  -4   9       29.34       28.87      4.78 o 
   5  -4   9       94.41       81.37     10.96 o 
   6  -4   9      173.14      172.98     17.63 o 
   7  -4   9        3.09        7.39      8.23 o 
  -8  -3   9        2.22        4.59      4.25 o 
  -7  -3   9        1.78        3.91      6.57 o 
  -6  -3   9       19.40       20.35      4.40 o 
  -5  -3   9       74.29       74.60      8.53 o 
  -4  -3   9       18.42       22.66      4.93 o 
  -3  -3   9      231.30      233.92      8.91 o 
  -2  -3   9        3.65        8.71      7.36 o 
  -1  -3   9       64.06       76.55      8.03 o 
   0  -3   9      106.81      101.51      8.16 o 
   1  -3   9       91.53       92.60     11.91 o 
   2  -3   9       55.12       56.36      4.72 o 
   3  -3   9       95.93       88.62      6.25 o 
   4  -3   9      499.71      503.85     13.37 o 
   5  -3   9      250.66      236.48     13.87 o 
   6  -3   9       79.31       86.83      8.60 o 
   7  -3   9       10.12        6.91      2.95 o 
   8  -3   9       34.50       38.37     12.55 o 
  -9  -2   9        1.33        3.32      5.11 o 
  -8  -2   9        0.17        4.21      3.13 o 
  -7  -2   9        0.53        3.06      2.25 o 
  -6  -2   9      679.53      700.72     30.01 o 
  -5  -2   9        9.71        9.12      5.11 o 
  -4  -2   9       61.98       56.27      6.75 o 
  -3  -2   9       43.18       62.18      6.99 o 
  -2  -2   9        3.95        6.51      4.23 o 
  -1  -2   9        4.28        5.54      2.33 o 
   0  -2   9      958.97      945.92     10.15 o 
   1  -2   9       12.89       17.09      3.34 o 
   2  -2   9      166.18      159.61      8.06 o 
   3  -2   9       43.51       45.62      4.98 o 
   4  -2   9       84.27       85.43      7.10 o 
   5  -2   9        7.62        7.58      4.46 o 
   6  -2   9      156.05      149.24     17.91 o 
   7  -2   9       13.98       14.55      5.44 o 
   8  -2   9        4.46        6.03      5.64 o 
  -9  -1   9        6.08        4.38      4.18 o 
  -8  -1   9        0.87       -6.32      6.32 o 
  -7  -1   9      131.56      129.93     15.83 o 
  -6  -1   9       21.07       21.00      5.68 o 
  -5  -1   9      267.04      279.00      8.97 o 
  -4  -1   9       37.81       26.97      8.47 o 
  -3  -1   9      122.14      137.76      8.04 o 
  -2  -1   9      349.81      340.47      5.51 o 
  -1  -1   9      173.24      177.31     10.50 o 
   0  -1   9      226.41      221.56      8.64 o 
   1  -1   9       28.28       27.98      4.78 o 
   2  -1   9      176.85      176.02      9.54 o 
   3  -1   9        4.50        4.36      2.20 o 
   4  -1   9      171.84      175.13      7.21 o 
   5  -1   9      137.59      128.99      8.95 o 
   6  -1   9       14.71       14.10      3.30 o 
   7  -1   9      173.00      157.86      7.64 o 
   8  -1   9        4.03        2.27      5.15 o 
   9  -1   9        5.74        8.76      5.66 o 
  -9   0   9       10.01       16.01      4.94 o 
  -8   0   9      204.86      241.37     18.02 o 
  -7   0   9      361.38      363.67     17.09 o 
  -6   0   9        5.24        6.91      2.80 o 
  -5   0   9        6.10        8.84      4.17 o 
  -4   0   9        5.33        6.26      1.68 o 
  -3   0   9       72.97       77.68      4.84 o 
  -2   0   9      424.01      453.01     16.04 o 
  -1   0   9      820.13      858.97     12.94 o 
   0   0   9        1.58        4.52      2.74 o 
   1   0   9      123.35      135.51      8.46 o 
   2   0   9      331.90      337.46     10.12 o 
   3   0   9      178.67      176.21      7.67 o 
   4   0   9       48.67       51.25      7.04 o 
   5   0   9       53.60       58.90      9.55 o 
   6   0   9      226.24      210.43      6.72 o 
   7   0   9       27.74       33.27      6.01 o 
   8   0   9       21.15       17.87      5.81 o 
   9   0   9        3.96       10.85      4.37 o 
  -9   1   9       74.58       84.13      8.81 o 
  -8   1   9        5.12        2.57      3.48 o 
  -7   1   9       12.77       22.29     13.87 o 
  -6   1   9       20.10       25.19     11.81 o 
  -5   1   9      323.32      345.93      7.10 o 
  -4   1   9        4.44        5.84      2.42 o 
  -3   1   9        4.85        8.61      2.86 o 
  -2   1   9      510.84      560.69      9.38 o 
  -1   1   9      417.54      411.37     11.44 o 
   0   1   9       95.43       92.75      5.83 o 
   1   1   9      272.82      260.79      9.22 o 
   2   1   9        9.76       13.87      2.77 o 
   3   1   9      261.48      281.29      8.69 o 
   4   1   9       15.27       18.88      2.91 o 
   5   1   9      279.52      272.68      8.80 o 
   6   1   9       22.86       18.66      7.48 o 
   7   1   9      791.43      850.47     49.58 o 
   8   1   9        0.12        2.65      3.86 o 
   9   1   9       50.16       47.46      7.29 o 
  -9   2   9       15.54       13.77      7.81 o 
  -8   2   9       18.62       15.36      6.66 o 
  -7   2   9       14.15       11.43     10.74 o 
  -6   2   9      283.37      259.70      8.44 o 
  -5   2   9       20.85       19.94      4.52 o 
  -4   2   9        9.50        9.59      1.99 o 
  -3   2   9      275.04      268.96     14.47 o 
  -2   2   9      133.15      116.04      4.60 o 
  -1   2   9      102.13      104.05      4.62 o 
   0   2   9      376.55      382.73      6.74 o 
   1   2   9      277.24      277.84     13.38 o 
   2   2   9      109.55      106.53     11.37 o 
   3   2   9      415.00      401.49     17.35 o 
   4   2   9      747.21      740.72     12.03 o 
   5   2   9       41.63       42.25      5.11 o 
   6   2   9       14.80       18.84      4.27 o 
   7   2   9       25.86       29.89      6.65 o 
   8   2   9      375.55      389.34     12.76 o 
   9   2   9       45.99       45.04      5.32 o 
  10   2   9       52.86       50.58      7.56 o 
  -8   3   9       12.20        6.53      3.83 o 
  -7   3   9        0.14       -2.55      3.70 o 
  -6   3   9       53.10       78.57     21.10 o 
  -5   3   9       40.55       33.30      4.38 o 
  -4   3   9      133.35      122.50     18.33 o 
  -3   3   9       12.81        9.26      2.24 o 
  -2   3   9       11.91       16.13      3.14 o 
  -1   3   9      229.27      229.24      7.38 o 
   0   3   9      104.42      114.97      5.28 o 
   1   3   9       11.31       13.78      2.75 o 
   2   3   9        0.43        7.39      3.40 o 
   3   3   9      337.52      362.60      8.97 o 
   4   3   9      288.30      295.77      8.07 o 
   5   3   9       36.97       36.87      3.25 o 
   6   3   9      136.52      126.40      8.89 o 
   7   3   9       38.53       50.17      8.74 o 
   8   3   9      153.38      186.99     25.67 o 
   9   3   9       14.36        6.70      6.27 o 
  10   3   9      178.26      231.70     11.81 o 
  -8   4   9      135.39      145.33      6.83 o 
  -7   4   9       54.08       43.58      5.64 o 
  -6   4   9      164.22      161.08     14.51 o 
  -5   4   9       73.48       62.96      6.90 o 
  -4   4   9       59.01       37.16      6.03 o 
  -3   4   9       85.24       90.13     12.47 o 
  -2   4   9       27.17       24.94      4.29 o 
  -1   4   9     1120.91     1124.84     33.96 o 
   0   4   9      608.05      641.75     20.35 o 
   1   4   9       11.72       18.16      3.58 o 
   2   4   9       65.44       71.64      5.48 o 
   3   4   9      180.61      162.78      6.57 o 
   4   4   9       45.69       42.08      4.85 o 
   5   4   9      197.37      189.73      6.49 o 
   6   4   9        3.34        4.54      3.47 o 
   7   4   9        5.40        6.04      5.15 o 
   8   4   9      149.89      141.83      9.74 o 
   9   4   9      105.22      106.14     16.88 o 
  10   4   9      405.49      438.38     21.01 o 
  -8   5   9       22.25       29.69      6.07 o 
  -7   5   9        7.90       13.73      8.14 o 
  -6   5   9      118.47      151.12     13.89 o 
  -5   5   9      105.62      109.14     10.31 o 
  -4   5   9        1.02        5.58      4.11 o 
  -3   5   9        3.71       -1.10      4.23 o 
  -2   5   9     1651.69     1666.87     46.15 o 
  -1   5   9       29.16       29.02      4.40 o 
   0   5   9      202.58      202.90      7.33 o 
   1   5   9        1.19        2.20      2.89 o 
   2   5   9        0.41        4.61      1.97 o 
   3   5   9        1.00        2.07      2.92 o 
   4   5   9      135.27      114.42      9.57 o 
   5   5   9       11.24       15.66      2.70 o 
   6   5   9      579.48      619.00     27.42 o 
   7   5   9      109.20      106.74      9.83 o 
   8   5   9       16.25       19.83      5.66 o 
   9   5   9       59.16       50.96      7.04 o 
  10   5   9        0.00        2.43      3.98 o 
  -7   6   9        0.49       -0.73      5.72 o 
  -6   6   9       21.78       28.77      5.09 o 
  -5   6   9       30.10       26.46      5.08 o 
  -4   6   9       56.74       57.45      8.31 o 
  -3   6   9       72.95       68.83     11.55 o 
  -2   6   9      208.08      197.55      8.21 o 
  -1   6   9       71.50       83.11      8.75 o 
   0   6   9      288.77      286.51      9.99 o 
   1   6   9       52.93       56.55      4.22 o 
   2   6   9        7.17       11.12      2.76 o 
   3   6   9        2.65       -0.42      2.67 o 
   4   6   9       33.54       30.96      3.30 o 
   5   6   9      159.37      137.46     15.17 o 
   6   6   9       83.27       83.66     10.01 o 
   7   6   9       14.68       10.69      4.31 o 
   8   6   9      171.47      169.31     15.70 o 
   9   6   9      138.10      119.22     20.02 o 
  10   6   9        9.90       10.65      2.99 o 
  -7   7   9       33.37       52.23      8.62 o 
  -6   7   9       29.48       28.52      6.34 o 
  -5   7   9      105.26      101.34     18.81 o 
  -4   7   9        2.64        1.27      4.00 o 
  -3   7   9      121.01      125.84      9.68 o 
  -2   7   9        1.96        6.05      2.98 o 
  -1   7   9      386.86      354.47     14.92 o 
   0   7   9       25.69       34.62      5.10 o 
   1   7   9        7.21        6.88      2.37 o 
   2   7   9       41.73       38.11      3.72 o 
   3   7   9       40.49       44.56      4.71 o 
   4   7   9      121.47      132.88      7.42 o 
   5   7   9      642.68      622.55     19.45 o 
   6   7   9      301.24      301.04      7.09 o 
   7   7   9       94.76       96.85      8.56 o 
   8   7   9        1.98        9.67      3.22 o 
   9   7   9        1.96        1.95      3.90 o 
  -6   8   9        7.20        6.83      6.85 o 
  -5   8   9       20.04       23.93      4.55 o 
  -4   8   9       34.33       48.02     11.38 o 
  -3   8   9       28.45       23.04      6.81 o 
  -2   8   9      188.79      192.51      9.08 o 
  -1   8   9       11.67        9.72      5.32 o 
   0   8   9       96.94      100.95     10.17 o 
   1   8   9       20.43       20.81      5.10 o 
   2   8   9      224.04      216.20      7.10 o 
   3   8   9        3.00        9.75      2.45 o 
   4   8   9       17.34       17.40      2.85 o 
   5   8   9      103.87      103.76      6.07 o 
   6   8   9       69.51       63.86      9.03 o 
   7   8   9        4.22        2.09      4.84 o 
   8   8   9       11.45        6.36      3.51 o 
   9   8   9        1.31        5.21      6.32 o 
  -5   9   9       42.09       44.76      7.51 o 
  -4   9   9        2.40        4.90      7.18 o 
  -3   9   9       22.17       26.71      5.57 o 
  -2   9   9       15.98       16.60      4.84 o 
  -1   9   9      101.05      109.57     24.19 o 
   0   9   9      153.62      144.66     27.67 o 
   1   9   9      105.50      107.12     10.10 o 
   2   9   9       33.76       23.24      8.53 o 
   3   9   9       75.28       87.76      5.08 o 
   4   9   9       22.32       16.90      2.96 o 
   5   9   9       12.40        9.02      2.88 o 
   6   9   9      235.53      229.73      8.63 o 
   7   9   9      159.74      156.39     11.85 o 
   8   9   9      162.49      217.64     19.77 o 
  -4  10   9        2.87        3.84      3.13 o 
  -3  10   9        4.93       12.44      3.51 o 
  -2  10   9        0.07       -3.80      4.69 o 
  -1  10   9       79.40       93.19     17.14 o 
   0  10   9       17.28       22.16      4.87 o 
   1  10   9       24.23       32.98      6.72 o 
   2  10   9       97.32       99.65      8.91 o 
   3  10   9      101.08      113.26      8.85 o 
   4  10   9       19.95       18.66      3.57 o 
   5  10   9       28.99       35.19      6.66 o 
   6  10   9       51.61       39.05      6.41 o 
   7  10   9       55.00       50.99      9.39 o 
   8  10   9      323.19      355.67     15.39 o 
  -3  11   9        2.96        6.90      3.54 o 
  -2  11   9       70.91       49.12     10.74 o 
  -1  11   9      128.30      123.86     17.99 o 
   0  11   9        2.50        4.70      7.21 o 
   1  11   9        6.28        7.92      3.82 o 
   2  11   9       48.88       56.25      9.40 o 
   3  11   9       17.51       21.62      6.90 o 
   4  11   9        0.06        0.68      3.61 o 
   5  11   9        5.39       15.57      5.63 o 
   6  11   9        2.95        3.74      3.38 o 
   7  11   9       71.73       71.95      7.85 o 
  -1  12   9        0.07        3.07      4.62 o 
   0  12   9       78.90       75.74     13.69 o 
   1  12   9        7.26        7.02      9.48 o 
   2  12   9       34.49       45.71      9.86 o 
   3  12   9       60.90       68.25      7.25 o 
   4  12   9        2.64        2.06      3.90 o 
   5  12   9       13.06       13.88      9.12 o 
  -2  -8  10      185.69      236.00     40.03 o 
  -1  -8  10       14.25       11.23      3.93 o 
   0  -8  10        2.04        2.38      6.46 o 
  -5  -7  10      106.20      103.72     12.21 o 
  -4  -7  10        4.86        8.52      5.07 o 
  -3  -7  10      102.34       90.79     15.89 o 
  -2  -7  10       11.79        8.28      5.18 o 
  -1  -7  10        4.12        5.68      6.64 o 
   0  -7  10      129.31      145.40     12.33 o 
   1  -7  10       24.69       32.20      8.39 o 
   2  -7  10      168.89      143.53     17.65 o 
   3  -7  10       35.47       30.92      6.83 o 
  -6  -6  10       85.86       70.26     16.10 o 
  -5  -6  10       32.45       35.50      6.74 o 
  -4  -6  10       39.16       35.73      5.87 o 
  -3  -6  10      133.00      133.11     21.79 o 
  -2  -6  10        4.45       11.22      9.33 o 
  -1  -6  10        0.23       11.73      3.95 o 
   0  -6  10       85.56       86.46     13.32 o 
   1  -6  10        0.05       -0.69      7.58 o 
   2  -6  10      108.28       80.71     11.89 o 
   3  -6  10       80.37       68.82      7.18 o 
   4  -6  10       10.02       24.55      5.11 o 
  -7  -5  10        1.19        7.62      3.65 o 
  -6  -5  10        1.48        0.45      5.20 o 
  -5  -5  10       14.34       11.55      4.99 o 
  -4  -5  10      278.07      285.99     13.64 o 
  -3  -5  10       32.70       36.32      7.24 o 
  -2  -5  10      186.11      168.85     19.04 o 
  -1  -5  10       16.88       13.43      5.06 o 
   0  -5  10       71.90       81.41      8.87 o 
   1  -5  10       44.33       54.06      9.50 o 
   2  -5  10      999.93      992.25     57.59 o 
   3  -5  10        0.00        9.37      7.21 o 
   4  -5  10       93.77      104.83      7.20 o 
   5  -5  10       55.68       58.36     15.92 o 
  -7  -4  10       88.34       54.17     11.18 o 
  -6  -4  10        0.27        7.77      5.41 o 
  -5  -4  10      160.04      164.35     13.13 o 
  -4  -4  10      122.32      116.46      9.82 o 
  -3  -4  10       19.77       27.62      9.25 o 
  -2  -4  10       38.99       42.15      8.88 o 
  -1  -4  10        9.65       19.34      5.71 o 
   0  -4  10        1.95        6.76      4.84 o 
   1  -4  10       21.23       21.10      4.54 o 
   2  -4  10       25.90       33.59      5.49 o 
   3  -4  10      405.54      376.62      9.49 o 
   4  -4  10      292.07      281.33     10.07 o 
   5  -4  10      101.44       78.94     16.61 o 
   6  -4  10       17.85       26.70      5.54 o 
  -8  -3  10       11.84        5.87      4.31 o 
  -7  -3  10       19.08       20.01      4.23 o 
  -6  -3  10      350.11      346.81     17.30 o 
  -5  -3  10      130.65      143.34      8.58 o 
  -4  -3  10        9.38        5.93      4.31 o 
  -3  -3  10       28.12       32.50      5.93 o 
  -2  -3  10        1.96        2.43      6.47 o 
  -1  -3  10        0.16        0.79      4.51 o 
   0  -3  10      209.37      229.59     23.52 o 
   1  -3  10       94.81       80.43      9.24 o 
   2  -3  10       86.94       89.11      6.53 o 
   3  -3  10       52.79       50.36      4.51 o 
   4  -3  10      142.70      128.13      9.95 o 
   5  -3  10       16.96       18.18      3.49 o 
   6  -3  10       91.02       71.57     11.31 o 
   7  -3  10        4.07        2.34      4.38 o 
  -8  -2  10      296.90      337.63     21.12 o 
  -7  -2  10       71.94       91.86     18.55 o 
  -6  -2  10        1.32        3.47      2.83 o 
  -5  -2  10      181.07      178.31     12.26 o 
  -4  -2  10       15.99       11.64      3.72 o 
  -3  -2  10      189.70      201.10      8.57 o 
  -2  -2  10      147.71      138.58     20.34 o 
  -1  -2  10       10.33        8.80      5.03 o 
   0  -2  10      103.95       99.57     10.75 o 
   1  -2  10        4.72        5.45      4.93 o 
   2  -2  10       30.30       33.56      4.48 o 
   3  -2  10      388.58      404.88      7.59 o 
   4  -2  10       37.92       38.41      3.84 o 
   5  -2  10       20.25       21.87      4.18 o 
   6  -2  10       67.26       55.04      9.36 o 
   7  -2  10        2.45        3.87      3.18 o 
   8  -2  10       21.19       12.82      5.36 o 
  -8  -1  10       39.72       58.17      9.53 o 
  -7  -1  10       67.13       75.76      9.15 o 
  -6  -1  10        0.56        1.83      7.31 o 
  -5  -1  10        2.83       10.23      4.18 o 
  -4  -1  10       25.37       21.42      4.17 o 
  -3  -1  10      190.04      188.05      8.60 o 
  -2  -1  10      359.15      355.25     10.62 o 
  -1  -1  10      145.65      149.07     10.92 o 
   0  -1  10        0.05        2.27      2.47 o 
   1  -1  10      367.35      365.36     10.06 o 
   2  -1  10        0.52        4.99      2.95 o 
   3  -1  10      247.22      268.16     11.05 o 
   4  -1  10      204.65      205.32     14.41 o 
   5  -1  10        4.09        4.87      3.31 o 
   6  -1  10      397.81      416.35     13.36 o 
   7  -1  10        1.48        6.63      5.40 o 
   8  -1  10       13.19       10.24      2.82 o 
  -8   0  10        9.68       10.63      5.55 o 
  -7   0  10      125.63      128.96     28.77 o 
  -6   0  10        6.91        1.31      3.05 o 
  -5   0  10       43.93       46.80      7.58 o 
  -4   0  10       62.72       51.34      8.13 o 
  -3   0  10      421.74      435.36     11.83 o 
  -2   0  10      493.72      486.48     12.92 o 
  -1   0  10      813.28      801.26     20.34 o 
   0   0  10      234.32      226.75      9.30 o 
   1   0  10      285.14      299.84      9.82 o 
   2   0  10      156.29      168.54      7.58 o 
   3   0  10        3.70        6.18      3.03 o 
   4   0  10       38.41       42.27      4.69 o 
   5   0  10      276.90      303.71      8.48 o 
   6   0  10      111.81      133.77      9.81 o 
   7   0  10        7.35       10.28      4.88 o 
   8   0  10        0.14        5.46      5.17 o 
  -8   1  10       31.93       27.86      8.32 o 
  -7   1  10       84.87       63.98     17.96 o 
  -6   1  10        2.13       17.15     10.40 o 
  -5   1  10       29.88       26.28      8.45 o 
  -4   1  10       50.70       65.76      5.62 o 
  -3   1  10      150.20      151.65      9.27 o 
  -2   1  10        0.01        4.55      2.71 o 
  -1   1  10       26.83       31.96      3.98 o 
   0   1  10      435.87      429.21      9.31 o 
   1   1  10      118.89      120.28      9.31 o 
   2   1  10      226.94      224.41      8.71 o 
   3   1  10      235.55      232.96      5.57 o 
   4   1  10        1.25        2.19      3.08 o 
   5   1  10      630.05      643.29     14.41 o 
   6   1  10       10.31       13.89      4.49 o 
   7   1  10      218.30      208.15     12.81 o 
   8   1  10        2.38        5.36      3.56 o 
   9   1  10        2.35        9.12      4.74 o 
  -8   2  10       59.05       54.24      7.51 o 
  -6   2  10       24.90       24.48      5.32 o 
  -5   2  10        0.67        5.32      2.98 o 
  -4   2  10      198.91      183.03      7.46 o 
  -3   2  10       23.78       21.15      3.11 o 
  -2   2  10      606.86      621.39     19.25 o 
  -1   2  10        0.02        4.98      2.41 o 
   0   2  10      472.51      451.85      6.87 o 
   1   2  10      395.21      411.13      7.70 o 
   2   2  10      360.68      354.00     12.72 o 
   3   2  10      246.84      249.96      9.99 o 
   4   2  10       16.78       15.62      3.65 o 
   5   2  10       56.88       48.11      5.81 o 
   6   2  10       18.33       16.63      3.39 o 
   7   2  10       31.50       28.69      8.74 o 
   8   2  10      172.58      151.04     19.97 o 
   9   2  10       80.46       72.79      6.76 o 
  -8   3  10       12.08        9.47      5.47 o 
  -7   3  10       37.39       45.89     13.70 o 
  -6   3  10      131.77      121.26     21.85 o 
  -5   3  10       61.66       40.94     10.41 o 
  -4   3  10       50.46       53.05      9.78 o 
  -3   3  10       47.36       44.37      5.89 o 
  -2   3  10      182.67      202.49      5.00 o 
  -1   3  10     1645.14     1646.50     34.81 o 
   0   3  10      714.57      708.98     10.89 o 
   1   3  10       69.35       80.15      7.11 o 
   2   3  10        3.97        5.39      2.00 o 
   3   3  10       27.43       26.27      4.37 o 
   4   3  10      470.50      466.33     10.11 o 
   5   3  10       42.80       54.08      7.32 o 
   6   3  10      102.32       96.21     14.70 o 
   7   3  10       30.13       30.85      5.50 o 
   8   3  10      153.80      146.10     11.96 o 
   9   3  10        0.07        5.45      4.33 o 
  -7   4  10        1.34        3.73      2.47 o 
  -6   4  10       16.50        9.01      4.53 o 
  -5   4  10       73.29       59.94     10.89 o 
  -4   4  10      248.92      268.14     23.24 o 
  -3   4  10        9.44        8.81      3.11 o 
  -2   4  10       39.22       34.53      4.32 o 
  -1   4  10      144.66      148.88      4.82 o 
   0   4  10       13.91       11.49      3.43 o 
   1   4  10      325.80      349.57      7.31 o 
   2   4  10       61.18       53.25      3.74 o 
   3   4  10       51.49       55.52      6.25 o 
   4   4  10        4.89       11.39      2.86 o 
   5   4  10       20.40       25.37      3.34 o 
   6   4  10       64.84       68.94      9.58 o 
   7   4  10      109.79      115.60     19.51 o 
   8   4  10       66.38       61.97      9.86 o 
   9   4  10       10.81       17.54      4.19 o 
  -7   5  10       58.90       59.76      7.88 o 
  -6   5  10       32.46       25.56      5.58 o 
  -5   5  10        6.74       11.76      5.79 o 
  -4   5  10      362.15      388.31     11.08 o 
  -3   5  10        0.07        2.17      2.70 o 
  -2   5  10       22.27       20.27      4.56 o 
  -1   5  10       54.21       56.80      7.23 o 
   0   5  10     1239.31     1289.95     28.55 o 
   1   5  10        2.76        2.71      3.11 o 
   2   5  10       83.14       81.97      4.74 o 
   3   5  10      293.18      276.82      8.73 o 
   4   5  10       60.62       52.99      5.18 o 
   5   5  10       11.02        7.72      3.19 o 
   6   5  10        0.16        7.22      2.86 o 
   7   5  10       26.71       24.36      5.21 o 
   8   5  10       89.96       85.86      7.56 o 
   9   5  10       10.32        7.20     10.26 o 
  -7   6  10        2.32        5.06      3.55 o 
  -6   6  10       24.54       14.40      5.49 o 
  -5   6  10        0.54        3.86      7.68 o 
  -4   6  10       11.46       13.99      4.78 o 
  -3   6  10      121.05      108.27     15.28 o 
  -2   6  10      141.47      124.22     20.68 o 
  -1   6  10      771.74      825.99     49.16 o 
   0   6  10       31.51       39.42      5.78 o 
   1   6  10      133.10      129.16      5.02 o 
   2   6  10       12.80       10.87      2.65 o 
   3   6  10      100.24       85.92      7.97 o 
   4   6  10       37.72       40.39      5.55 o 
   5   6  10       17.05       14.60      2.77 o 
   6   6  10      179.72      169.92     24.58 o 
   7   6  10       36.22       35.61      6.63 o 
   8   6  10       28.57       27.49      6.93 o 
   9   6  10        0.14        2.53     11.43 o 
  -6   7  10        9.83        7.83      5.90 o 
  -5   7  10        1.28        7.35      4.03 o 
  -4   7  10       42.02       43.90      6.94 o 
  -3   7  10       13.80       12.37      3.81 o 
  -2   7  10       71.56       76.69      9.11 o 
  -1   7  10      172.96      164.85     12.43 o 
   0   7  10      205.63      201.81     11.85 o 
   1   7  10       98.85       89.52     16.14 o 
   2   7  10      205.12      217.57      6.84 o 
   3   7  10      237.76      178.61     11.43 o 
   4   7  10        4.97        4.08      2.63 o 
   5   7  10       36.98       26.88      4.07 o 
   6   7  10        9.08        7.40      6.69 o 
   7   7  10        8.84       10.77      4.26 o 
   8   7  10        1.78        6.47      2.98 o 
   9   7  10       30.02       39.66      8.21 o 
  -5   8  10       16.04       20.97      5.06 o 
  -4   8  10       37.74       45.93     10.81 o 
  -3   8  10        7.80        5.83      4.76 o 
  -2   8  10       55.60       39.23     13.02 o 
  -1   8  10        0.03        3.33      6.29 o 
   0   8  10        7.66       11.48      3.60 o 
   1   8  10      119.40      138.98      9.58 o 
   2   8  10       40.75       31.91      5.99 o 
   3   8  10       41.95       38.70      3.65 o 
   4   8  10       26.78       31.85      5.26 o 
   5   8  10      174.42      162.28     10.51 o 
   6   8  10       16.12       21.90      5.31 o 
   7   8  10       35.30       29.88      6.19 o 
   8   8  10        0.34        7.37      2.38 o 
  -4   9  10        1.18        5.40      3.91 o 
  -3   9  10      232.61      246.29     17.78 o 
  -2   9  10       20.26       20.45      5.23 o 
  -1   9  10        1.30        4.19      3.15 o 
   0   9  10        3.92        2.83      5.66 o 
   1   9  10       22.49       34.05      5.77 o 
   2   9  10       28.24       20.12      5.56 o 
   3   9  10       20.07       22.89      4.70 o 
   4   9  10       44.97       34.90      5.69 o 
   5   9  10       15.37       14.28      2.76 o 
   6   9  10        2.09        0.24      3.23 o 
   7   9  10        0.21        1.10      5.98 o 
   8   9  10       68.55       67.45      8.17 o 
  -3  10  10       47.27       44.79      7.84 o 
  -2  10  10        3.63        6.37      3.25 o 
  -1  10  10      240.61      227.75     16.37 o 
   0  10  10      317.73      324.81     38.02 o 
   1  10  10       55.22       62.90     11.37 o 
   2  10  10       21.29       20.94      7.15 o 
   3  10  10       13.48        6.93      4.02 o 
   4  10  10       17.61       17.00      3.62 o 
   5  10  10       20.41       27.87      6.87 o 
   6  10  10        5.95       15.77      4.14 o 
   7  10  10       58.04       55.91      6.05 o 
  -2  11  10        0.00       -0.22      2.95 o 
  -1  11  10       13.66        2.16      4.00 o 
   0  11  10       56.05       51.99      8.52 o 
   1  11  10        1.43        9.22      4.56 o 
   2  11  10        1.58        6.17      4.97 o 
   3  11  10        0.03        2.03      4.45 o 
   4  11  10        0.36        3.92      1.87 o 
   5  11  10       85.92       84.18      6.63 o 
   6  11  10       14.25       15.26      4.76 o 
   0  12  10       62.65       56.20     13.85 o 
   1  12  10       47.90       48.71      8.88 o 
   2  12  10       22.08       17.49      4.12 o 
   3  12  10       10.76       15.61      3.74 o 
   4  12  10       33.79       23.92      5.42 o 
  -2  -7  11      121.61       89.57     18.14 o 
  -1  -7  11        0.11        8.43      3.40 o 
   0  -7  11        5.84        4.85      3.00 o 
  -4  -6  11       19.42       13.95      3.94 o 
  -3  -6  11       58.00       60.51     11.00 o 
  -2  -6  11       95.46       97.86     12.17 o 
  -1  -6  11       36.72       43.29      6.95 o 
   0  -6  11       14.69       17.94      6.08 o 
   1  -6  11        9.06        2.16      4.50 o 
   2  -6  11        0.86        7.04      2.95 o 
   3  -6  11      236.71      225.64     17.03 o 
  -5  -5  11      215.02      199.83      7.33 o 
  -4  -5  11       36.03       28.64      5.66 o 
  -3  -5  11       16.32       15.91      5.02 o 
  -2  -5  11       45.92       50.13      7.28 o 
  -1  -5  11        2.21       14.78      9.94 o 
   0  -5  11      186.64      177.35     13.79 o 
   1  -5  11      142.03      117.91     19.27 o 
   2  -5  11       13.07       14.22      5.65 o 
   3  -5  11        0.57        8.81      5.42 o 
   4  -5  11        4.47        8.39      2.67 o 
  -6  -4  11       72.25       53.21      7.92 o 
  -5  -4  11      257.76      285.57     23.41 o 
  -4  -4  11        7.30        6.77      3.13 o 
  -3  -4  11       13.88       11.18      3.74 o 
  -2  -4  11        6.61        7.90      2.81 o 
  -1  -4  11      131.49      144.51     11.83 o 
   0  -4  11       84.85       96.90      9.74 o 
   1  -4  11       11.85       13.86      4.62 o 
   2  -4  11        6.91       15.50      4.26 o 
   3  -4  11       80.73       86.15     11.20 o 
   4  -4  11       10.78       10.56      4.05 o 
   5  -4  11       37.09       32.76      8.16 o 
  -7  -3  11       66.52       70.62     18.09 o 
  -6  -3  11       23.57       22.54      4.19 o 
  -5  -3  11      116.41       94.77     18.41 o 
  -4  -3  11        5.25        7.45      4.47 o 
  -3  -3  11       14.73       18.41      4.29 o 
  -2  -3  11      259.16      238.83     17.30 o 
  -1  -3  11      162.78      176.26     16.08 o 
   0  -3  11       86.22      114.33     14.08 o 
   1  -3  11        2.27        5.52      4.29 o 
   2  -3  11        6.72        5.09      8.18 o 
   3  -3  11        4.86        6.01      2.82 o 
   4  -3  11      137.63      136.31      8.61 o 
   5  -3  11        4.01       11.01      4.02 o 
   6  -3  11        4.51        8.62     11.43 o 
  -7  -2  11        8.43        3.34      6.20 o 
  -6  -2  11        0.74        1.96      5.88 o 
  -5  -2  11       58.28       67.52     11.22 o 
  -4  -2  11      398.85      380.82     17.09 o 
  -3  -2  11       78.74       80.33     13.28 o 
  -2  -2  11        9.02       18.03      4.86 o 
  -1  -2  11       52.33       54.99      8.17 o 
   0  -2  11      443.75      451.14     10.39 o 
   1  -2  11       68.07       63.18      7.98 o 
   2  -2  11       54.35       50.30      5.48 o 
   3  -2  11       20.68       13.20      3.20 o 
   4  -2  11        4.29        5.30      4.10 o 
   5  -2  11       67.70       64.54     16.82 o 
   6  -2  11        0.41        5.24      7.48 o 
   7  -2  11       11.74        9.56      4.43 o 
  -7  -1  11        9.99       11.77      6.55 o 
  -6  -1  11       15.23       24.27      3.76 o 
  -5  -1  11        0.29       -0.27      7.26 o 
  -4  -1  11       80.35       80.64      8.99 o 
  -3  -1  11       71.85       69.03      8.70 o 
  -2  -1  11        2.00        6.02     14.38 o 
  -1  -1  11      252.20      247.32      9.77 o 
   0  -1  11        0.60        1.21      1.94 o 
   1  -1  11      204.39      215.47      7.36 o 
   2  -1  11        3.13        6.98      2.68 o 
   3  -1  11        5.52        2.33      4.22 o 
   4  -1  11      287.58      291.58     17.94 o 
   5  -1  11       12.03        7.15      3.93 o 
   6  -1  11        9.97        3.57      3.62 o 
   7  -1  11        2.26        5.16      4.19 o 
  -7   0  11       58.07       47.81      8.97 o 
  -6   0  11        0.06        2.28      7.46 o 
  -5   0  11        9.67        5.25      3.59 o 
  -4   0  11       57.52       69.25      9.31 o 
  -3   0  11       38.59       36.43      5.33 o 
  -2   0  11        0.67        9.54     10.59 o 
  -1   0  11      907.27      897.80     14.80 o 
   0   0  11      116.47      118.83      7.32 o 
   1   0  11        2.17        2.98      2.11 o 
   2   0  11        1.97        3.85      2.84 o 
   3   0  11        3.38        6.10      1.88 o 
   4   0  11       59.14       57.74      6.72 o 
   5   0  11        0.69        2.05      2.18 o 
   6   0  11       58.32       64.19      6.66 o 
   7   0  11        8.82       11.08      3.92 o 
   8   0  11       39.50       49.16      8.82 o 
  -7   1  11       47.62       46.07     11.10 o 
  -6   1  11        1.01        7.11      5.02 o 
  -5   1  11       76.43       90.30     13.30 o 
  -4   1  11        8.95        4.81      2.85 o 
  -3   1  11       34.26       32.16      5.01 o 
  -2   1  11       12.00        8.48      4.03 o 
  -1   1  11      125.85      133.13      6.87 o 
   0   1  11       46.48       48.31      6.04 o 
   1   1  11      187.34      190.97      8.24 o 
   2   1  11       34.92       36.56      4.37 o 
   3   1  11      790.89      814.74     16.13 o 
   4   1  11       39.06       33.57      4.71 o 
   5   1  11      140.16      137.15     15.50 o 
   6   1  11        4.52       10.82      3.57 o 
   7   1  11        1.12        1.45      5.62 o 
   8   1  11        4.93        5.47      2.67 o 
  -7   2  11       16.32       11.12      7.57 o 
  -6   2  11       99.84       98.01     27.47 o 
  -5   2  11        9.56       12.17      8.82 o 
  -4   2  11       19.01       13.19      5.51 o 
  -3   2  11      158.03      149.06      9.08 o 
  -2   2  11       19.65       17.47      3.16 o 
  -1   2  11      933.53      922.65     17.57 o 
   0   2  11      277.62      285.91      8.34 o 
   1   2  11       61.64       72.70     12.46 o 
   2   2  11       22.57       23.59      4.39 o 
   3   2  11      209.32      215.94      7.89 o 
   4   2  11       43.48       50.25      5.33 o 
   5   2  11       19.76       31.06      4.53 o 
   6   2  11      198.64      188.60     18.29 o 
   7   2  11       21.02       22.44      6.42 o 
   8   2  11       59.77       51.68     11.31 o 
  -7   3  11       23.73       12.64      4.83 o 
  -6   3  11        6.00        6.96      5.35 o 
  -5   3  11      318.70      257.49     19.84 o 
  -4   3  11        0.73        5.82      4.17 o 
  -3   3  11       48.80       42.28      9.21 o 
  -2   3  11        6.85        7.36      1.94 o 
  -1   3  11       60.40       52.49      4.79 o 
   0   3  11      235.58      244.72      9.68 o 
   1   3  11       20.33       25.43      2.94 o 
   2   3  11      100.16      111.29     11.55 o 
   3   3  11      124.22      113.32      7.08 o 
   4   3  11       14.94       14.42      2.58 o 
   5   3  11      225.15      218.41      6.58 o 
   6   3  11       79.27       69.58     11.66 o 
   7   3  11      582.19      578.13     28.42 o 
   8   3  11       22.88       26.93      6.46 o 
  -7   4  11       35.54       20.18      8.19 o 
  -6   4  11        4.95        5.50      4.22 o 
  -5   4  11       35.32       21.75      6.73 o 
  -4   4  11        5.61        7.71      5.54 o 
  -3   4  11       82.45       83.34     14.97 o 
  -2   4  11      770.33      755.55     15.64 o 
  -1   4  11       31.05       24.45      3.51 o 
   0   4  11        0.06        5.84      2.32 o 
   1   4  11       28.72       26.62      6.06 o 
   2   4  11        1.34       -0.19      2.53 o 
   3   4  11        1.02        3.40      2.62 o 
   4   4  11      509.99      487.70     10.82 o 
   5   4  11      172.58      166.24      8.20 o 
   6   4  11        0.67        0.70      3.64 o 
   7   4  11      157.30      156.58     14.83 o 
   8   4  11      121.20      120.25     11.97 o 
  -6   5  11       35.98       18.20      9.98 o 
  -5   5  11        0.02        1.88      3.80 o 
  -4   5  11        8.97        7.54      3.18 o 
  -3   5  11       52.17       58.14      8.89 o 
  -2   5  11        0.81        3.49      2.99 o 
  -1   5  11        9.79        7.90      5.82 o 
   0   5  11      598.44      631.65     23.19 o 
   1   5  11       13.25       14.97      2.66 o 
   2   5  11       34.52       37.54      3.96 o 
   3   5  11      245.41      261.49      7.09 o 
   4   5  11      549.31      494.86     11.96 o 
   5   5  11       10.27       11.04      2.25 o 
   6   5  11        0.58        8.51      3.79 o 
   7   5  11       69.31       73.78     10.91 o 
   8   5  11        0.12        3.12      3.87 o 
  -6   6  11        1.30        6.46      3.62 o 
  -5   6  11        2.93        2.37      4.35 o 
  -4   6  11       27.77       22.90      5.29 o 
  -3   6  11      120.16       99.43     13.03 o 
  -2   6  11        0.46       -1.29      4.53 o 
  -1   6  11      164.47      162.61     13.14 o 
   0   6  11       32.44       30.54      5.78 o 
   1   6  11       23.72       28.55      3.35 o 
   2   6  11       32.11       34.16      3.22 o 
   3   6  11      193.39      174.35     24.27 o 
   4   6  11       24.19       34.98      4.49 o 
   5   6  11      126.98      120.32      8.27 o 
   6   6  11        5.51        4.00      1.99 o 
   7   6  11       20.36       30.64      6.06 o 
   8   6  11        0.08        5.02      3.10 o 
  -5   7  11        1.13        3.15      5.33 o 
  -4   7  11        4.15        1.48      3.68 o 
  -3   7  11        5.12       -2.63      4.47 o 
  -2   7  11       60.09       60.74     14.67 o 
  -1   7  11      137.19      140.76     17.72 o 
   0   7  11       76.60       78.42      8.14 o 
   1   7  11      138.24      128.81     12.77 o 
   2   7  11        8.38        8.97      4.57 o 
   3   7  11       71.40       60.08      4.12 o 
   4   7  11        1.51        7.72      2.55 o 
   5   7  11      217.79      204.69      9.35 o 
   6   7  11        0.03        6.47      3.52 o 
   7   7  11      194.91      210.37     10.27 o 
   8   7  11      115.03      115.00     17.71 o 
  -5   8  11       17.70       12.85      4.59 o 
  -4   8  11       14.05       17.79      4.98 o 
  -3   8  11       18.51       23.76      8.47 o 
  -2   8  11       61.05       71.24      7.52 o 
  -1   8  11        6.94        6.83      5.03 o 
   0   8  11       41.16       49.01      7.67 o 
   1   8  11       79.18       69.99     10.16 o 
   2   8  11        5.83        8.34      3.46 o 
   3   8  11       15.68       20.06      3.89 o 
   4   8  11        0.31        2.32      1.59 o 
   5   8  11       16.65        6.77      3.51 o 
   6   8  11       13.15       13.17      4.37 o 
   7   8  11        2.84        0.71      3.26 o 
   8   8  11       33.72       29.13      7.15 o 
  -4   9  11       12.91        9.33      5.27 o 
  -3   9  11        0.00        0.78      6.24 o 
  -2   9  11        3.34        3.88      3.15 o 
  -1   9  11       76.18       71.68     15.38 o 
   0   9  11      123.25      148.39     22.08 o 
   1   9  11      150.02      171.14     10.87 o 
   2   9  11       90.13       89.88      8.99 o 
   3   9  11        8.31        8.87      2.41 o 
   4   9  11       70.68       64.93     12.26 o 
   5   9  11        1.38        6.02      2.53 o 
   6   9  11        7.10        9.75      3.55 o 
   7   9  11       51.87       63.10      6.71 o 
  -2  10  11      122.60       92.31     19.78 o 
  -1  10  11        4.84       11.31      5.72 o 
   0  10  11        0.20        2.09      2.18 o 
   1  10  11       28.72       42.25      6.47 o 
   2  10  11       77.44       91.02     15.70 o 
   3  10  11        0.71        4.46      3.11 o 
   4  10  11       25.10       22.19      4.54 o 
   5  10  11        0.04        2.87      2.42 o 
   6  10  11       11.74       15.37      3.97 o 
  -1  11  11       50.78       46.16      9.49 o 
   0  11  11        4.31        9.19     11.13 o 
   1  11  11       23.05       22.08      3.44 o 
   2  11  11        2.74       10.19     12.61 o 
   3  11  11       26.01       33.11      4.86 o 
   4  11  11        1.15        4.73      7.49 o 
   5  11  11       21.56       16.86      5.61 o 
  -4  -5  12       80.76      106.14     28.93 o 
  -3  -5  12        3.77        4.28      4.78 o 
  -2  -5  12       48.48       41.26      7.22 o 
  -1  -5  12       11.00       26.77     10.07 o 
   0  -5  12       10.94        8.16      4.18 o 
   1  -5  12       60.77       60.72     10.45 o 
   2  -5  12      175.32      184.05     13.10 o 
  -5  -4  12       64.09       51.02     11.57 o 
  -4  -4  12       17.38       27.88      6.59 o 
  -3  -4  12       75.14       60.31     11.40 o 
  -2  -4  12       89.41       98.18     10.07 o 
  -1  -4  12       52.23       48.29      8.32 o 
   0  -4  12      146.06      145.59     16.58 o 
   1  -4  12        6.42       15.39      5.46 o 
   2  -4  12        0.06        7.35      3.67 o 
   3  -4  12       41.07       32.69     13.12 o 
   4  -4  12        0.00        8.21      2.87 o 
  -5  -3  12       72.70       60.89      7.68 o 
  -4  -3  12       25.93       32.23      5.84 o 
  -3  -3  12        0.11        9.25      4.12 o 
  -2  -3  12       21.37       23.70      4.40 o 
  -1  -3  12        2.01       -0.95      7.35 o 
   0  -3  12       81.83       79.92      8.87 o 
   1  -3  12        0.37        5.76      4.94 o 
   2  -3  12        0.08       12.53      4.64 o 
   3  -3  12        6.96       15.22      5.05 o 
   4  -3  12       33.33       27.54      4.67 o 
   5  -3  12       52.19       42.46     17.24 o 
  -6  -2  12       77.01       75.67     20.62 o 
  -5  -2  12       15.46       14.18      7.48 o 
  -4  -2  12        0.24        4.34      3.58 o 
  -3  -2  12        6.18        6.64      5.44 o 
  -2  -2  12       61.79       55.92     10.84 o 
  -1  -2  12      105.40      116.75     15.08 o 
   0  -2  12        0.08        0.92      3.97 o 
   1  -2  12        1.25        7.40      3.52 o 
   2  -2  12       35.61       44.36      7.18 o 
   3  -2  12      133.85      124.02     21.15 o 
   4  -2  12      212.99      210.64     10.08 o 
   5  -2  12        6.64        6.38      5.68 o 
   6  -2  12        8.20        3.14      3.15 o 
  -6  -1  12       13.17       16.99     10.00 o 
  -5  -1  12        2.99        4.61      4.58 o 
  -4  -1  12      114.66      123.27     10.52 o 
  -3  -1  12      218.13      211.77      9.97 o 
  -2  -1  12       70.34       68.69      8.93 o 
  -1  -1  12        0.99        8.71      4.45 o 
   0  -1  12       32.30       33.09      6.33 o 
   1  -1  12        0.89        8.73      4.48 o 
   2  -1  12      195.64      179.27     13.25 o 
   3  -1  12        3.83        5.10      2.42 o 
   4  -1  12      163.33      153.62     11.34 o 
   5  -1  12       30.82       26.01      8.93 o 
   6  -1  12        2.58        6.92      3.29 o 
  -6   0  12       17.41       25.06      7.78 o 
  -5   0  12        9.88        7.41      7.38 o 
  -4   0  12       46.01       50.21      8.56 o 
  -3   0  12       74.35       65.68      9.02 o 
  -2   0  12       50.06       51.56     12.02 o 
  -1   0  12        3.04        7.09      3.74 o 
   0   0  12      175.11      169.79      8.74 o 
   1   0  12       11.23        8.50      3.19 o 
   2   0  12       37.18       35.25      4.81 o 
   3   0  12      195.76      196.50     10.77 o 
   4   0  12       35.52       32.82      5.80 o 
   5   0  12      161.50      156.01     25.70 o 
   6   0  12       25.04       20.19      6.90 o 
   7   0  12       80.42       59.40     12.61 o 
  -6   1  12        6.36       11.13      7.85 o 
  -5   1  12       31.36       20.57      8.66 o 
  -4   1  12      110.26      118.37     25.02 o 
  -3   1  12        0.00        1.11      5.05 o 
  -2   1  12      111.46       92.15     14.52 o 
  -1   1  12       14.97       16.72      5.59 o 
   0   1  12       15.12       21.52      4.92 o 
   1   1  12      404.09      383.66     12.99 o 
   2   1  12        0.04        0.76      1.85 o 
   3   1  12        0.15        2.55      1.83 o 
   4   1  12       53.84       48.07      4.57 o 
   5   1  12       11.92       12.85      4.28 o 
   6   1  12       16.37       14.50      5.32 o 
   7   1  12       56.22       54.32      6.61 o 
  -6   2  12        0.04        6.86      7.82 o 
  -5   2  12        0.00       11.55      5.58 o 
  -2   2  12       47.44       45.20      4.44 o 
  -1   2  12       59.79       58.01      8.96 o 
   0   2  12       82.88       77.81     10.55 o 
   1   2  12        1.22        4.92      2.78 o 
   2   2  12      169.91      167.10     11.20 o 
   3   2  12      269.92      273.31      8.77 o 
   4   2  12        0.01        3.94      3.54 o 
   5   2  12       13.17       10.30      1.77 o 
   6   2  12       73.14       79.91     10.49 o 
   7   2  12       48.89       56.26      6.96 o 
  -6   3  12       28.75       23.86      9.99 o 
  -5   3  12       16.73       18.30      8.32 o 
  -4   3  12        8.60        7.29      5.51 o 
  -3   3  12       43.99       35.66      7.89 o 
  -2   3  12       10.04        4.45      3.34 o 
  -1   3  12      148.07      153.98      6.93 o 
   0   3  12       10.21        8.00      2.14 o 
   1   3  12       64.18       70.42      7.19 o 
   2   3  12       98.68      113.35     11.68 o 
   3   3  12        6.41        7.12      2.79 o 
   4   3  12      119.51      134.02     10.70 o 
   5   3  12       58.78       61.65      5.88 o 
   6   3  12       40.54       34.39      9.56 o 
   7   3  12        8.70       14.01      3.42 o 
   8   3  12        0.17        3.06      6.40 o 
  -6   4  12        0.32        3.25      3.44 o 
  -5   4  12       23.28       13.41      6.08 o 
  -4   4  12      126.23      112.41      8.76 o 
  -3   4  12       22.80       22.55      3.44 o 
  -2   4  12      254.83      255.92     17.61 o 
  -1   4  12      304.36      304.33     11.90 o 
   0   4  12       64.36       68.73      8.22 o 
   1   4  12      125.08      127.26      6.08 o 
   2   4  12       91.93       76.22      8.59 o 
   3   4  12      223.93      240.33     16.13 o 
   4   4  12        1.79        2.85      3.10 o 
   5   4  12       29.73       31.67      2.98 o 
   6   4  12      217.80      221.03     11.01 o 
   7   4  12        0.34        7.37      4.02 o 
   8   4  12       16.45       15.05      4.38 o 
  -6   5  12       34.73       39.08      9.41 o 
  -5   5  12        2.36        4.18      2.48 o 
  -4   5  12        0.11        2.32      2.00 o 
  -3   5  12        0.00       -0.63      4.85 o 
  -2   5  12       10.94       11.79      4.81 o 
  -1   5  12       32.18       23.88      8.59 o 
   0   5  12       41.54       35.48      5.32 o 
   1   5  12       82.13       89.71      4.65 o 
   2   5  12      234.37      233.77     11.49 o 
   3   5  12        1.06        3.84      2.42 o 
   4   5  12      360.76      372.04     18.08 o 
   5   5  12      212.29      212.18      8.20 o 
   6   5  12        0.37        4.08      3.83 o 
   7   5  12        0.20        3.32      4.42 o 
   8   5  12        3.26        4.07      2.70 o 
  -5   6  12        8.07        5.01      4.57 o 
  -4   6  12       21.90       22.57      6.60 o 
  -3   6  12       84.94       71.26     21.32 o 
  -2   6  12       30.21       25.65      4.95 o 
  -1   6  12        0.90       10.24      4.36 o 
   0   6  12        2.57        0.88      2.71 o 
   1   6  12       77.49       85.32     13.02 o 
   2   6  12      114.86      135.32      6.42 o 
   3   6  12       16.89       24.78      3.88 o 
   4   6  12        2.62        6.17      2.66 o 
   5   6  12       26.62       20.17      3.82 o 
   6   6  12        0.37       -0.31      3.52 o 
   7   6  12       60.17       63.07      6.44 o 
  -4   7  12        5.29        6.56      2.52 o 
  -3   7  12       50.66       53.47      8.11 o 
  -2   7  12       25.30       26.47      8.11 o 
  -1   7  12       82.36       88.56     14.61 o 
   0   7  12       21.48       15.66      9.99 o 
   1   7  12       42.31       47.33      8.16 o 
   2   7  12       72.54       90.13     10.68 o 
   3   7  12       24.61       24.31      3.52 o 
   4   7  12       26.02       15.83      3.07 o 
   5   7  12       40.83       36.57      5.58 o 
   6   7  12        8.57       13.79      5.77 o 
   7   7  12       23.62       26.19      4.70 o 
  -4   8  12       38.45       32.33      6.14 o 
  -3   8  12        6.91        3.24      5.67 o 
  -2   8  12        4.75        9.62      3.94 o 
  -1   8  12        0.27       13.73      6.29 o 
   0   8  12       23.63       23.30      6.51 o 
   1   8  12        5.57       14.00      4.69 o 
   2   8  12        0.45        2.85      2.80 o 
   3   8  12       21.42       11.80      3.18 o 
   4   8  12        0.12        1.97      3.56 o 
   5   8  12        0.10        4.71      2.14 o 
   6   8  12        9.64       11.97      9.61 o 
   7   8  12       13.40       13.43      5.05 o 
  -3   9  12       32.35       25.58      9.51 o 
  -2   9  12      112.90      112.67     11.20 o 
  -1   9  12      127.68      156.19     11.17 o 
   0   9  12       98.00      112.85      9.64 o 
   1   9  12        0.13        3.46      2.80 o 
   2   9  12        2.19        2.32     12.26 o 
   3   9  12        0.82        5.64      2.73 o 
   4   9  12       47.46       37.67      8.88 o 
   5   9  12        1.02        2.06      3.61 o 
   6   9  12       25.42       34.71      6.89 o 
  -1  10  12       11.21        5.99      5.18 o 
   0  10  12      185.57      192.99     12.82 o 
   1  10  12        6.44       10.55      6.63 o 
   2  10  12        6.05        6.50      4.01 o 
   3  10  12        0.08        4.55      3.85 o 
   4  10  12       45.98       59.39     11.35 o 
   5  10  12        1.78        7.19      6.62 o 
  -2  -4  13       18.37       19.81      5.34 o 
  -1  -4  13        4.96        9.97      4.40 o 
   0  -4  13       51.18       49.21      9.33 o 
   1  -4  13        7.22       12.53      3.55 o 
  -4  -3  13       20.15       23.79      5.12 o 
  -3  -3  13       11.47        9.50      3.62 o 
  -2  -3  13       16.19       10.92      4.99 o 
  -1  -3  13      119.60      122.63     13.45 o 
   0  -3  13       10.29        9.43      4.50 o 
   1  -3  13        1.90        5.76      3.69 o 
   2  -3  13        2.76        6.15      3.87 o 
   3  -3  13      185.63      191.05     13.55 o 
  -4  -2  13       80.02       59.13      9.63 o 
  -3  -2  13       18.48       23.51      5.10 o 
  -2  -2  13       92.76       96.15     14.79 o 
  -1  -2  13       33.95       32.89      6.25 o 
   0  -2  13       36.41       26.98      5.76 o 
   1  -2  13        2.24        4.10      4.05 o 
   2  -2  13        6.46       13.62      5.59 o 
   3  -2  13        2.17       13.94      5.79 o 
   4  -2  13        7.07        5.86      3.65 o 
  -5  -1  13        6.95        5.67      7.50 o 
  -4  -1  13        1.42        3.06      6.51 o 
  -3  -1  13       27.01       22.55      5.66 o 
  -2  -1  13        2.39       10.97      3.81 o 
  -1  -1  13       23.56       23.25      6.59 o 
   0  -1  13        1.00       12.57      3.21 o 
   1  -1  13        7.95        7.97      3.74 o 
   2  -1  13       42.55       41.86      6.13 o 
   3  -1  13       56.87       51.24      8.79 o 
   4  -1  13      176.61      133.08     16.24 o 
   5  -1  13       45.36       31.21      8.36 o 
  -5   0  13       17.33       10.11      6.92 o 
  -4   0  13       40.66       38.33      8.15 o 
  -3   0  13       13.28       16.20      2.45 o 
  -2   0  13       47.59       38.27      8.23 o 
  -1   0  13        1.76       18.40      6.04 o 
   0   0  13       13.04       12.95      4.28 o 
   1   0  13        0.26        7.19      9.77 o 
   2   0  13        1.34        4.92      2.88 o 
   3   0  13        2.61        3.70      2.30 o 
   4   0  13       57.37       57.78      7.38 o 
   5   0  13        4.88        5.82      3.25 o 
   6   0  13       11.88        7.28      4.02 o 
  -5   1  13        0.29       19.12     10.62 o 
  -4   1  13       61.77       70.47      9.56 o 
  -3   1  13       91.99       97.11     27.44 o 
  -2   1  13       34.52       41.12      7.35 o 
  -1   1  13        2.93        8.98      3.28 o 
   0   1  13        0.12       10.31      3.31 o 
   1   1  13        7.74       10.00      7.82 o 
   2   1  13       61.47       64.12      6.81 o 
   3   1  13      312.91      335.68     17.59 o 
   4   1  13       30.12       27.68      4.00 o 
   5   1  13       82.18       68.34     15.17 o 
   6   1  13       14.75       14.12      3.30 o 
  -5   2  13        0.25        5.95      7.24 o 
  -4   2  13        6.90       20.59     11.07 o 
  -3   2  13      159.46      168.78     15.25 o 
  -2   2  13       66.27       79.78     11.17 o 
  -1   2  13       17.58       18.48      3.11 o 
   0   2  13      498.09      530.07     13.03 o 
   1   2  13       66.04       76.90      9.30 o 
   2   2  13      105.25      105.49     17.88 o 
   3   2  13      337.91      324.72     10.86 o 
   4   2  13       25.55       30.03      4.89 o 
   5   2  13      113.09      118.21     17.81 o 
   6   2  13        3.06        7.67      4.47 o 
  -4   3  13        1.12        6.31      5.76 o 
  -3   3  13        1.69        6.87      3.73 o 
  -2   3  13      261.74      281.86     27.83 o 
  -1   3  13       35.46       41.14      9.90 o 
   0   3  13      204.47      199.36      8.74 o 
   1   3  13       73.88       63.38      7.90 o 
   2   3  13       60.42       57.85      5.18 o 
   3   3  13       92.18       76.00     12.16 o 
   4   3  13        5.27       15.19      5.96 o 
   5   3  13       22.83       20.90      4.73 o 
   6   3  13       15.29       23.48     10.61 o 
   7   3  13        7.63        3.57      3.74 o 
  -5   4  13        6.06       15.41      9.53 o 
  -4   4  13       22.12       15.64      7.80 o 
  -3   4  13       39.71       45.49     14.35 o 
  -2   4  13        4.22        7.69      5.03 o 
  -1   4  13       24.26       33.31      5.08 o 
   0   4  13       46.92       65.50      7.99 o 
   1   4  13      516.05      518.62     18.29 o 
   2   4  13        0.87        4.26      1.93 o 
   3   4  13      331.99      328.06     12.87 o 
   4   4  13        1.25        9.38      3.64 o 
   5   4  13      239.23      234.82     18.65 o 
   6   4  13        0.50        4.87      3.76 o 
   7   4  13       30.67       36.21     12.16 o 
  -4   5  13      122.38       96.04     22.74 o 
  -3   5  13       34.27       31.09      6.19 o 
  -2   5  13       51.07       45.87      9.38 o 
  -1   5  13       57.21       38.56     11.14 o 
   0   5  13       82.63       91.05      8.58 o 
   1   5  13        0.39        3.81      3.37 o 
   2   5  13       53.60       44.68      6.50 o 
   3   5  13       32.61       26.39      4.30 o 
   4   5  13        6.50        7.14      3.08 o 
   5   5  13       34.19       34.67      4.37 o 
   6   5  13        3.68        5.42      5.23 o 
   7   5  13       56.03       59.34     10.65 o 
  -4   6  13       90.84      100.14     16.23 o 
  -3   6  13        3.47        3.24      3.55 o 
  -2   6  13      110.54      141.73     22.10 o 
  -1   6  13       79.33       86.77      8.42 o 
   0   6  13       81.21       81.38      9.09 o 
   1   6  13       32.19       34.68      6.44 o 
   2   6  13        4.64       10.56      4.56 o 
   3   6  13       79.26       64.60      8.60 o 
   4   6  13       36.34       34.33      4.96 o 
   5   6  13       22.53       24.67     10.70 o 
   6   6  13      109.39       83.79     17.07 o 
  -3   7  13       70.27       69.41      8.10 o 
  -2   7  13       62.53       69.58      9.01 o 
  -1   7  13        9.63       14.11      4.87 o 
   0   7  13       13.44       20.26      5.92 o 
   1   7  13       72.36       86.54     11.19 o 
   2   7  13       18.05       18.38      5.16 o 
   3   7  13        2.83        3.58      3.92 o 
   4   7  13       23.15       12.33      3.33 o 
   5   7  13       40.98       42.66     18.03 o 
   6   7  13       71.74       68.67      9.47 o 
  -2   8  13       18.07       25.62      4.79 o 
  -1   8  13        0.10       -1.77      3.96 o 
   0   8  13        8.27       13.41      3.27 o 
   1   8  13       28.16       45.56      6.79 o 
   2   8  13       11.81        7.50      3.27 o 
   3   8  13        3.52        2.04      5.38 o 
   4   8  13       69.41       53.63     12.77 o 
   5   8  13       33.12       31.14      7.45 o 
  -1   9  13        0.05        8.37      3.58 o 
   0   9  13       91.77       97.67     10.49 o 
   1   9  13       12.69        9.74      3.69 o 
   2   9  13      206.39      223.45      9.79 o 
   3   9  13        9.23       14.39      4.69 o 
   4   9  13        5.10        4.84      2.71 o 
  -2  -2  14        4.44        5.12      3.99 o 
  -1  -2  14       29.76       28.36      7.17 o 
   0  -2  14       37.59       33.64      6.33 o 
   1  -2  14       18.07       15.00      6.85 o 
   2  -2  14        7.02       12.84      4.06 o 
  -3  -1  14        2.75        9.80      6.74 o 
  -2  -1  14       53.16       64.81     13.60 o 
  -1  -1  14       10.42       12.57      4.21 o 
   0  -1  14        7.60       13.83      4.95 o 
   1  -1  14        9.34       20.05      4.69 o 
   2  -1  14       28.51       37.74      6.70 o 
   3  -1  14      122.69      114.11     13.47 o 
  -3   0  14        0.02        8.99      7.41 o 
  -2   0  14       93.68       94.51      9.55 o 
  -1   0  14       47.00       45.40      6.90 o 
   0   0  14      105.78      100.76      9.69 o 
   1   0  14      106.31       89.64     18.48 o 
   2   0  14        0.03        9.94      4.08 o 
   3   0  14       56.58       38.04      7.73 o 
   4   0  14      146.84       98.49     32.36 o 
  -4   1  14        7.08        9.28      6.70 o 
  -3   1  14       40.58       56.13      8.69 o 
  -2   1  14       11.25       23.41      7.91 o 
  -1   1  14        0.02        2.13      5.03 o 
   0   1  14        5.41       11.94      6.46 o 
   1   1  14       14.66       11.83      5.28 o 
   2   1  14       84.74       86.06      6.79 o 
   3   1  14      292.51      321.07     10.99 o 
   4   1  14       21.32       21.38      3.82 o 
  -4   2  14       45.42       24.44     11.40 o 
  -3   2  14        0.48        6.68      5.07 o 
  -2   2  14       27.15       27.83     12.13 o 
  -1   2  14       21.17       20.52     12.17 o 
   0   2  14      128.88      138.32     19.13 o 
   1   2  14        5.98        7.96      2.03 o 
   2   2  14      266.71      297.51     19.84 o 
   3   2  14        5.81        8.08      3.60 o 
   4   2  14        2.00       10.07      4.16 o 
   5   2  14       31.74       34.47      6.96 o 
  -4   3  14       65.50       71.20     12.47 o 
  -3   3  14       51.85       57.55     12.10 o 
  -2   3  14       10.73        8.62      7.90 o 
  -1   3  14       53.13       64.11     12.81 o 
   0   3  14      114.21      105.38     10.29 o 
   1   3  14      121.94      129.68     13.33 o 
   2   3  14       28.09       23.90      5.00 o 
   3   3  14       15.20       20.29      3.34 o 
   4   3  14        0.83        2.67      2.27 o 
   5   3  14       14.87       13.73      4.00 o 
  -3   4  14       20.05       12.65      6.24 o 
  -2   4  14       26.98       26.65      4.79 o 
  -1   4  14       21.63       24.58      6.12 o 
   0   4  14       11.68        6.45      9.58 o 
   1   4  14       39.88       26.74      4.93 o 
   2   4  14       13.06        5.76      3.38 o 
   3   4  14      148.96      151.47     10.30 o 
   4   4  14       37.40       34.72      5.71 o 
   5   4  14      110.61      112.41     10.94 o 
  -3   5  14       10.70        5.86      4.31 o 
  -2   5  14       95.54      110.91     17.51 o 
  -1   5  14      102.21       99.26     11.91 o 
   0   5  14       51.92       53.05      6.64 o 
   1   5  14       17.74       21.10      4.76 o 
   2   5  14        4.07        3.51      2.85 o 
   3   5  14        5.32        6.62      3.03 o 
   4   5  14        5.57        5.42      3.53 o 
   5   5  14       59.17       56.47      7.56 o 
  -2   6  14       57.55       64.91      8.14 o 
  -1   6  14        3.77        5.62      4.30 o 
   0   6  14        2.76        5.83      3.98 o 
   1   6  14        0.00        6.59      3.31 o 
   2   6  14        1.23        0.56      5.44 o 
   3   6  14       35.91       37.33      5.45 o 
   4   6  14        1.22        4.44      1.82 o 
   5   6  14       91.04       93.15      9.35 o 
  -1   7  14        8.00       21.00      5.91 o 
   0   7  14       12.88       22.07      4.99 o 
   1   7  14       17.65       17.31      4.79 o 
   2   7  14       15.55        7.34      3.88 o 
   3   7  14        4.53        7.10      2.35 o 
   4   7  14        3.59        3.21      2.32 o 
   0   8  14       61.08       60.39      7.56 o 
   1   8  14       16.59       28.49      4.81 o 
   2   8  14        9.93       15.97      4.92 o 
   3   8  14       68.20       44.56     11.24 o 
  -1   1  15       15.42       17.74      8.62 o 
   0   1  15       52.39       58.12     16.57 o 
   1   1  15      126.26      121.75     11.01 o 
   2   1  15        0.02        5.16      2.65 o 
  -1   2  15        0.26        7.42      7.09 o 
   0   2  15        5.91       18.34     10.87 o 
   1   2  15      136.66      133.18     11.90 o 
   2   2  15        0.72        6.68     11.66 o 
   3   2  15        7.15        9.75      4.48 o 
  -1   3  15       89.95       74.84     18.27 o 
   0   3  15       27.08       14.05      7.42 o 
   1   3  15        1.28        9.23      6.42 o 
   2   3  15      137.46      151.74     27.17 o 
   3   3  15       11.81        9.42      3.01 o 
   1   4  15       15.74       17.34     15.19 o 
   2   4  15        8.24       10.13      3.96 o 
   3   4  15       10.60        9.05      3.08 o 
   0   5  15      177.55      192.45     17.80 o 
   1   5  15        7.71        9.53      3.17 o 
   2   5  15        0.03        3.27      3.25 o 
   3   5  15        1.49       -2.51      4.55 o 
   1   6  15       39.35       27.82      6.17 o 
   2   6  15       82.27       65.78      8.73 o 
                                                 
